# Supplementary material for: An immunobiliary single-cell atlas resolves crosstalk between type 2 conventional dendritic cells and γδ T cells in cholangitis
Source: Nat Commun. 2026 Apr 10;17:3455. doi: 10.1038/s41467-026-71537-2 (PMC13076812; doi:10.1038/s41467-026-71537-2)
Supplement: Supplementary file 3 — Supplementary Data 1 [file 41467_2026_71537_MOESM3_ESM.xls]

## Sheet: top100 genes per cluster
Genes	mean.ncl	mean.cl	fc	pv	padj	cluster
Mir6236	0.710816	2.80936	3.9523	0	0	1
Rtbdn	0.000533825	0.00208175	3.89968	2.00217e-05	0.000141909	1
Mamstr	0.000569773	0.00215303	3.77874	3.96153e-05	0.00026549	1
Cyp2d11	0.000276226	0.0010096	3.65498	0.00302814	0.0131482	1
Cfap69	0.000788722	0.00279384	3.54224	6.02219e-06	4.71107e-05	1
Ccdc9b	0.00139309	0.00474452	3.40574	1.88341e-08	2.11556e-07	1
C430049B03Rik	0.00145064	0.00492374	3.39418	4.83601e-09	5.78418e-08	1
Pde1c	0.00045362	0.00146341	3.22606	0.00172376	0.00802818	1
Hmcn1	0.0015053	0.00479892	3.18801	3.42306e-08	3.69247e-07	1
Syne1	0.00923229	0.0288096	3.12052	1.55028e-39	1.19557e-37	1
Filip1	0.00138796	0.00432517	3.11621	1.24243e-07	1.24895e-06	1
Armcx4	0.00489063	0.0151303	3.09373	1.99402e-21	6.26329e-20	1
Bcl6b	0.00221458	0.00678484	3.06371	1.57721e-10	2.22056e-09	1
AC160336.1	0.00229605	0.00691994	3.01385	4.92186e-10	6.51249e-09	1
Pcdh17	0.0107975	0.0324378	3.00419	1.55668e-41	1.28693e-39	1
Stab2	0.0134339	0.0401546	2.98905	3.22813e-51	3.43912e-49	1
Steap2	0.000889901	0.00264467	2.97187	7.32238e-05	0.000463377	1
Tbx2	0.00214863	0.0063684	2.96394	3.30494e-09	4.01804e-08	1
Nbea	0.00235399	0.00697597	2.96347	3.58084e-10	4.83087e-09	1
Hgf	0.00503112	0.014905	2.96257	1.0621e-19	2.95048e-18	1
Ifi203-ps	0.00108422	0.00318985	2.94208	1.67437e-05	0.000120578	1
Prickle2	0.00113105	0.00332392	2.9388	1.20718e-05	8.90349e-05	1
Col4a1	0.00594448	0.0174668	2.93832	1.32232e-22	4.37977e-21	1
Aox1	0.000428095	0.00125037	2.92079	0.00953545	0.0350674	1
Dbp	0.000431575	0.00125341	2.90426	0.00346644	0.0147599	1
Selp	0.00299627	0.00862885	2.87986	1.6084e-11	2.47709e-10	1
Btnl9	0.0106505	0.030503	2.86398	1.34002e-36	9.05085e-35	1
Rapgef3	0.00213298	0.00610669	2.86299	2.26327e-08	2.50317e-07	1
Prex2	0.0100943	0.0287548	2.84862	2.44161e-34	1.42552e-32	1
Heg1	0.00583114	0.0165447	2.8373	2.12549e-20	6.32991e-19	1
Pard3b	0.00220059	0.0062032	2.81888	1.78473e-08	2.02009e-07	1
Firre	0.00104645	0.00294794	2.81709	7.04922e-05	0.000447513	1
Inhbb	0.00363653	0.0101292	2.78541	6.50977e-13	1.12872e-11	1
Ppfia2	0.00067081	0.00186549	2.78096	0.0014195	0.00675995	1
CT010467.1	6.5265	18.0014	2.7582	0	0	1
Cdh4	0.00110112	0.00303255	2.75405	0.000198309	0.0011468	1
Itga9	0.000887213	0.00243961	2.74974	0.000485238	0.00256888	1
Mir99ahg	0.00130141	0.00357636	2.74807	4.7077e-05	0.00031066	1
1700047M11Rik	0.00104675	0.00287291	2.7446	7.05003e-05	0.000447513	1
Pde10a	0.000719382	0.00197306	2.74271	0.00100742	0.00494332	1
Shank3	0.00304712	0.00832136	2.73089	1.96766e-10	2.74782e-09	1
Adgrf5	0.0327802	0.0893937	2.72706	6.71969e-96	1.41717e-93	1
Uaca	0.00201457	0.00546947	2.71495	1.73992e-07	1.70591e-06	1
Adarb1	0.00424095	0.0115031	2.71239	1.76647e-13	3.12581e-12	1
Ushbp1	0.00547357	0.0148442	2.71198	5.25131e-17	1.22499e-15	1
Shroom2	0.00198692	0.00538576	2.71061	3.10754e-07	2.92471e-06	1
Adam23	0.0360142	0.0975934	2.70986	7.3915e-104	1.66052e-101	1
Mapk12	0.00254405	0.0068777	2.70345	1.27336e-08	1.46373e-07	1
Plcb1	0.000766414	0.00206931	2.69999	0.00290583	0.0126865	1
C1qtnf1	0.000641408	0.001731	2.69875	0.00269765	0.0118779	1
Mcam	0.00465639	0.0125561	2.69654	1.39083e-14	2.71698e-13	1
Plxnd1	0.0188567	0.0507733	2.69259	2.32814e-54	2.58699e-52	1
Hecw2	0.00604279	0.016243	2.688	1.4413e-18	3.74231e-17	1
Robo1	0.00123669	0.00331183	2.67798	5.69166e-05	0.000369457	1
Fam124a	0.00768355	0.0204499	2.66152	2.1124e-22	6.93002e-21	1
Msh5	0.000683494	0.00180939	2.64727	0.00164865	0.00772662	1
Fignl2	0.00054934	0.00145258	2.64424	0.00627968	0.0245718	1
Tie1	0.00721886	0.0190368	2.6371	1.648e-20	4.9221e-19	1
Cdc42bpb	0.00221934	0.00581931	2.62209	3.41986e-07	3.20989e-06	1
Akap12	0.0134105	0.035161	2.62189	1.71097e-36	1.14813e-34	1
Erg	0.00428957	0.0112058	2.61234	8.63032e-13	1.48149e-11	1
Jcad	0.00333018	0.00868651	2.60842	3.05658e-10	4.16162e-09	1
Arhgef15	0.00616694	0.0159276	2.58275	3.77565e-17	8.88784e-16	1
Pabpc4l	0.00117201	0.00302553	2.58149	0.00015017	0.000897545	1
Stox2	0.00561975	0.0144961	2.5795	9.7852e-16	2.08926e-14	1
Dennd2c	0.00106432	0.00274485	2.57897	0.00063531	0.00327703	1
Fbxl7	0.00270963	0.00698248	2.57691	3.55478e-08	3.82657e-07	1
Tmem44	0.00138259	0.00355954	2.57454	4.07021e-05	0.000272419	1
Plxna2	0.00548524	0.0141145	2.57318	3.24409e-15	6.58633e-14	1
Prrg1	0.00133363	0.00343138	2.57297	5.7541e-05	0.0003728	1
Limch1	0.00159325	0.00409305	2.569	3.80422e-05	0.00025601	1
Insr	0.0066818	0.0171299	2.56367	4.82214e-18	1.21246e-16	1
Prkg1	0.000829025	0.00212395	2.56198	0.00210589	0.00956163	1
Wdr59	0.00151338	0.00381476	2.52069	2.57806e-05	0.000179285	1
Flt4	0.0190471	0.047977	2.51886	3.00464e-46	2.82272e-44	1
She	0.00491744	0.0123702	2.51558	2.05725e-13	3.63413e-12	1
Ldb2	0.00329595	0.00828304	2.5131	2.0319e-09	2.53289e-08	1
Myo10	0.0141466	0.0355411	2.51233	1.78524e-34	1.04822e-32	1
Nova2	0.00232388	0.00583593	2.51129	1.11797e-06	9.84919e-06	1
Rasip1	0.0101883	0.0255623	2.50898	5.80705e-25	2.23918e-23	1
Dcbld1	0.00244421	0.0061268	2.50666	6.45752e-07	5.87836e-06	1
Fam135a	0.00121771	0.00305209	2.50643	0.000223555	0.00128061	1
Cdc42bpa	0.00348567	0.00872971	2.50446	7.50002e-10	9.71243e-09	1
Tmem140	0.000746802	0.00186895	2.50261	0.00476348	0.0194558	1
Fat4	0.00167418	0.0041761	2.49442	3.0567e-05	0.000208915	1
Cyyr1	0.0162666	0.0405577	2.49332	1.79234e-38	1.29525e-36	1
Lars2	0.0803036	0.200127	2.49213	0	0	1
Nes	0.00154261	0.00382822	2.48165	0.000101364	0.000622401	1
Cemip2	0.0216201	0.053631	2.4806	4.88983e-50	5.15627e-48	1
Abcc9	0.00215618	0.00534841	2.48051	5.41191e-06	4.25298e-05	1
Ptprb	0.103823	0.256957	2.47495	0	0	1
Epn2	0.00376379	0.00931291	2.47434	9.90437e-10	1.26673e-08	1
Mmp14	0.00854856	0.0211385	2.47275	2.4573e-20	7.27615e-19	1
Srgap1	0.00177023	0.00436567	2.46616	3.08983e-05	0.00021104	1
Hspg2	0.0154903	0.0381689	2.46405	2.26348e-35	1.41762e-33	1
Atrnl1	0.00292226	0.00718123	2.45742	1.0778e-07	1.08982e-06	1
Ephb4	0.00565067	0.0138579	2.45244	8.33407e-14	1.50567e-12	1
B3galt1	0.00102652	0.00251718	2.45214	0.00211518	0.0095977	1
Ston1	0.00106135	0.00260127	2.45091	0.000576747	0.00299804	1
Mecom	0.00129121	0.00316451	2.4508	0.000583922	0.00303076	1
Gpnmb	0.00287151	0.0669637	23.32	0	0	2
F13a1	0.000120432	0.00265444	22.0411	3.69495e-13	7.17737e-12	2
Ms4a7	0.00141914	0.0303483	21.385	0	0	2
F7	0.000105013	0.00218421	20.7994	4.35458e-12	7.732e-11	2
Gdf3	7.59782e-05	0.00157993	20.7946	3.8861e-09	5.1818e-08	2
Chil3	0.00202885	0.0388124	19.1303	0	0	2
Trem2	0.00330294	0.0616346	18.6605	0	0	2
Lyz2	0.0543987	0.977098	17.9618	0	0	2
Dppa3	7.1188e-05	0.00126368	17.7514	2.18504e-06	2.04161e-05	2
Syngr1	0.000623405	0.0109169	17.5117	2.5169e-48	1.81886e-46	2
Fcrls	0.000130819	0.00228636	17.4773	5.49544e-11	8.90124e-10	2
Atp6v0d2	0.000383583	0.00657946	17.1526	4.27773e-29	1.88111e-27	2
Ms4a4a	0.000119522	0.00195777	16.3801	1.5336e-09	2.12443e-08	2
Ccl12	0.000100185	0.00155365	15.5078	1.57356e-07	1.75607e-06	2
Cx3cr1	0.00234259	0.0311719	13.3066	0	0	2
Lyz1	0.000247336	0.00328625	13.2866	2.63887e-14	5.6227e-13	2
Cbr2	6.83332e-05	0.000877765	12.8454	6.34793e-05	0.000461643	2
AU022793	5.48998e-05	0.000700657	12.7625	0.000246026	0.00155595	2
Pf4	0.00358006	0.0429788	12.005	0	0	2
Ccl8	0.000218483	0.00262134	11.9979	1.09757e-10	1.71334e-09	2
C3ar1	0.00175227	0.0203849	11.6334	5.61128e-75	6.23516e-73	2
C1qb	0.0247448	0.287057	11.6007	0	0	2
Ly6a2	9.01097e-05	0.00100774	11.1835	3.09796e-05	0.000239808	2
F10	0.000539987	0.00587062	10.8718	2.99737e-22	1.02566e-20	2
Apoe	0.278148	2.93889	10.5659	0	0	2
Fcgr1	0.00127536	0.0132352	10.3776	5.5585e-46	3.90248e-44	2
Ms4a6d	0.00141598	0.0145582	10.2813	1.75708e-50	1.34501e-48	2
Nxpe5	8.03811e-05	0.000808836	10.0625	0.000118859	0.000818265	2
Tlr8	0.000190714	0.00187301	9.82104	3.48825e-08	4.18671e-07	2
Mmp12	0.00542584	0.0525571	9.68644	0	0	2
Fabp5	0.00922256	0.0883842	9.58348	0	0	2
Kcnk13	0.000216806	0.0020582	9.49329	1.60879e-08	2.01762e-07	2
Clec4a2	0.00200824	0.018681	9.30215	1.12689e-60	1.05866e-58	2
H2-M2	0.000252055	0.00229364	9.09974	1.19122e-08	1.51229e-07	2
Lgals3	0.0282994	0.256518	9.06444	0	0	2
Fcgr3	0.00406894	0.0365531	8.98343	0	0	2
Clec4a3	0.00152373	0.0135479	8.89126	3.42014e-43	2.23695e-41	2
Ly6i	0.000180282	0.00159881	8.86842	7.14101e-06	6.15986e-05	2
C1qc	0.0174892	0.154504	8.83429	0	0	2
C1qa	0.0236503	0.206913	8.74887	0	0	2
Gdf15	0.00202453	0.0173427	8.56627	9.39693e-54	7.89495e-52	2
Tmem119	0.000259272	0.00218967	8.44548	1.04988e-07	1.20282e-06	2
Mmp13	0.000316613	0.00265738	8.39315	6.60817e-10	9.51099e-09	2
Cd68	0.00698655	0.0585594	8.38175	0	0	2
Gpr31c	8.59927e-05	0.000714367	8.3073	0.00127167	0.00664897	2
Mafb	0.00844869	0.0674301	7.98112	0	0	2
Dpep2	0.000439316	0.00341868	7.78181	1.10505e-11	1.90327e-10	2
Ctss	0.0395594	0.30328	7.66646	0	0	2
Clec4a1	0.00124615	0.00932795	7.48544	6.5984e-28	2.77187e-26	2
Slc37a2	0.000789961	0.00588107	7.44476	2.97616e-17	7.57529e-16	2
Thbs1	0.0075861	0.0554627	7.31109	0	0	2
Tgfbi	0.00621311	0.0450217	7.24625	0	0	2
Itgb5	0.00265167	0.0190145	7.17077	2.80148e-53	2.29766e-51	2
Cd63	0.0113936	0.0799459	7.01676	0	0	2
Slc11a1	0.00276707	0.0192273	6.9486	2.54244e-52	2.05262e-50	2
Vcan	0.000277769	0.00192585	6.93329	8.26726e-07	8.31069e-06	2
Ccl9	0.00429097	0.0296423	6.90806	1.2969e-79	1.54048e-77	2
Spic	0.000868957	0.00593107	6.8255	5.79547e-17	1.45719e-15	2
Clec7a	0.0143277	0.0976661	6.81661	0	0	2
Map7d3	9.9998e-05	0.000681381	6.81395	0.00193779	0.00965064	2
Cmklr1	0.000557879	0.00371488	6.65893	1.02901e-10	1.60874e-09	2
Fam20c	0.000785063	0.00515915	6.57164	1.11956e-14	2.4204e-13	2
Serpinb10	0.000128225	0.000841809	6.56511	0.000787883	0.00431478	2
Capg	0.00441614	0.0289452	6.55441	1.10776e-74	1.21783e-72	2
P2ry6	0.00106062	0.00686593	6.47353	2.3866e-19	6.88913e-18	2
Bhlhe41	0.000516538	0.00330559	6.3995	3.61258e-09	4.82331e-08	2
Cd14	0.0129572	0.0827641	6.38751	0	0	2
Cxcl14	0.00113319	0.00721059	6.36307	9.00913e-20	2.68301e-18	2
Lpl	0.0141457	0.0891607	6.303	0	0	2
Acp5	0.000229491	0.00143057	6.23367	2.32044e-05	0.000184032	2
Csf1r	0.00863375	0.0538166	6.23329	0	0	2
Pla2g7	0.00531535	0.0329044	6.19044	6.21787e-81	7.47157e-79	2
Apobec1	0.00235008	0.0144958	6.16821	7.29616e-37	4.09775e-35	2
Klra2	0.000636472	0.00391621	6.153	3.74531e-11	6.16307e-10	2
Ctsd	0.00149319	0.00900855	6.03309	2.11377e-23	7.58463e-22	2
Cd300c2	0.00714145	0.0430641	6.03016	0	0	2
Fn1	0.00455393	0.0269791	5.92434	2.9161e-65	2.89759e-63	2
Prxl2b	0.000842265	0.00494262	5.86824	1.16916e-12	2.14602e-11	2
Adap2	0.00149472	0.00873507	5.84393	4.0612e-22	1.37152e-20	2
Hpgds	0.00151195	0.00874606	5.78462	3.23647e-21	1.05507e-19	2
Hacd4	0.00174372	0.00991155	5.68416	1.78139e-24	6.6458e-23	2
Mcub	0.00100526	0.00562262	5.59321	4.35473e-14	9.10968e-13	2
Fcgr4	0.0018845	0.0104868	5.5648	8.95112e-25	3.38831e-23	2
Adssl1	0.00143983	0.0079884	5.54816	1.66313e-19	4.82776e-18	2
Dcstamp	0.000218845	0.00121354	5.54518	0.000495298	0.00289176	2
Cebpa	0.00210508	0.0116709	5.54413	1.56071e-27	6.40016e-26	2
Sh2d1b1	0.00059364	0.00329079	5.5434	2.25564e-08	2.76839e-07	2
B3gnt8	0.000344581	0.00188738	5.47734	2.70734e-05	0.000211152	2
Sirpb1c	0.000836002	0.00457481	5.47225	1.54331e-11	2.62313e-10	2
Abcd2	0.000354513	0.00193633	5.46196	3.56227e-05	0.000272483	2
Myof	0.00230469	0.0125248	5.43449	3.48255e-29	1.53798e-27	2
Gas2l3	0.000833082	0.00445922	5.35268	6.335e-11	1.01497e-09	2
Ftl1	0.177189	0.942868	5.32126	0	0	2
Myo5a	0.00166814	0.00885644	5.30918	6.50662e-21	2.08818e-19	2
Igf1	0.00530717	0.0280715	5.28935	4.80383e-61	4.55438e-59	2
Tmem37	0.00192985	0.0101851	5.27766	8.77551e-24	3.19317e-22	2
Rab7b	0.00265405	0.0138825	5.23068	1.8638e-30	8.59845e-29	2
Tlr1	0.000485414	0.00252399	5.19967	5.02409e-07	5.22504e-06	2
Aif1	0.00936855	0.0486759	5.19567	0	0	2
Lrp1	0.00799306	0.0412674	5.1629	1.28749e-87	1.72791e-85	2
Clec4g	0.00241907	0.0106617	4.40735	3.24233e-19	8.88759e-18	3
Plpp1	0.0020745	0.00900934	4.34289	3.15421e-16	7.17966e-15	3
Gpihbp1	0.0322198	0.136223	4.22793	0	0	3
Dnase1l3	0.116621	0.488725	4.19071	0	0	3
Plet1os	0.0012524	0.00519282	4.14628	4.07261e-10	5.76526e-09	3
Col13a1	0.00689713	0.0270839	3.92684	3.8862e-41	2.62484e-39	3
Enpp6	0.00355499	0.0138596	3.89865	1.53809e-21	4.59383e-20	3
Cyp4b1	0.00858918	0.0334293	3.89202	9.20732e-50	7.67326e-48	3
Bmp6	0.00275373	0.0106988	3.8852	1.97229e-17	4.82978e-16	3
Ackr2	0.000806229	0.00312677	3.87827	3.67321e-06	3.12676e-05	3
Oit3	0.0178291	0.0683628	3.83435	0	0	3
Aqp1	0.0704771	0.268834	3.8145	0	0	3
Mb21d2	0.00167262	0.00637274	3.81003	2.10714e-10	3.0843e-09	3
Adgrl4	0.0191625	0.0729574	3.8073	0	0	3
Lyve1	0.0172818	0.0657653	3.80546	0	0	3
Ecscr	0.000973378	0.00368975	3.79066	1.28423e-06	1.17134e-05	3
Gja4	0.00666736	0.02524	3.7856	5.15579e-37	3.02727e-35	3
Cmtm8	0.0061556	0.0229879	3.73448	4.16207e-33	2.10837e-31	3
Eng	0.0321478	0.118758	3.69412	0	0	3
Egfl7	0.00795276	0.0293279	3.68776	4.39875e-41	2.93269e-39	3
Fam167b	0.0126901	0.0467686	3.68545	4.29593e-65	5.28502e-63	3
Cldn5	0.0133876	0.0492914	3.68188	8.70619e-68	1.1996e-65	3
Ackr1	0.000672092	0.00245514	3.65298	6.1449e-05	0.000434941	3
Esam	0.0105214	0.0384097	3.65063	7.28308e-53	6.66047e-51	3
Tspan7	0.0210025	0.0764893	3.64191	0	0	3
Ramp2	0.0134869	0.0486985	3.61081	9.84446e-66	1.22569e-63	3
Adam23	0.0349769	0.126266	3.60998	0	0	3
F8	0.0326918	0.116335	3.55852	0	0	3
Pcdh17	0.010756	0.0381604	3.54781	1.5693e-50	1.35143e-48	3
Cd300lg	0.011029	0.0390838	3.54373	7.27548e-52	6.53781e-50	3
Clec14a	0.012709	0.0450282	3.54303	1.38961e-59	1.59558e-57	3
Mmrn2	0.0108741	0.0385271	3.54301	2.44257e-51	2.17599e-49	3
Cyp2d11	0.000288415	0.00102034	3.53776	0.00372496	0.0176531	3
Fam20a	0.000916753	0.0032429	3.53737	5.59297e-06	4.64986e-05	3
Endou	0.00117916	0.00412615	3.49923	2.18963e-06	1.93955e-05	3
Tmem132e	0.00103872	0.00363025	3.49493	3.00921e-06	2.61102e-05	3
Emilin1	0.00849308	0.029596	3.48472	5.55309e-39	3.43626e-37	3
Galnt18	0.00172617	0.00601416	3.48411	4.01701e-09	5.15674e-08	3
Cdkn1c	0.00166611	0.00574711	3.44943	5.47561e-09	6.90902e-08	3
Dcbld1	0.00236025	0.00813683	3.44744	7.82946e-12	1.30922e-10	3
Id4	0.00568684	0.0195848	3.44388	4.14528e-26	1.59247e-24	3
Plpp3	0.047496	0.163198	3.43605	0	0	3
Rab3b	0.00206977	0.00711147	3.43587	1.51095e-10	2.24179e-09	3
Pabpc4l	0.00113898	0.00391289	3.43544	1.16111e-06	1.06942e-05	3
Cdh4	0.00108417	0.00372194	3.433	5.68953e-06	4.72254e-05	3
Myct1	0.00866066	0.0296653	3.42529	4.99265e-38	3.0529e-36	3
Alox12	0.00126451	0.00432925	3.42365	2.01626e-07	2.0753e-06	3
Jam2	0.0141297	0.0482985	3.41823	3.75699e-61	4.4119e-59	3
Flt4	0.0184478	0.0629561	3.41266	8.50274e-79	1.27344e-76	3
C1qtnf1	0.00062993	0.00214567	3.4062	0.000378798	0.00228651	3
Nos3	0.00171624	0.00583217	3.39823	1.02989e-08	1.25211e-07	3
Plppr5	0.0013746	0.00466848	3.39625	2.80351e-07	2.84871e-06	3
Fcgr2b	0.0554335	0.187973	3.39096	0	0	3
Reep1	0.00113249	0.00383824	3.38921	3.52844e-06	3.01346e-05	3
Robo1	0.00121445	0.00410661	3.38145	9.9508e-07	9.27245e-06	3
B3galt1	0.000991105	0.00335017	3.38024	1.48386e-05	0.000115036	3
Tpbgl	0.00924845	0.0312516	3.37911	5.01511e-39	3.12206e-37	3
Rasd1	0.00423655	0.0142958	3.37441	5.07716e-19	1.36991e-17	3
Ttll7	0.00277687	0.00936262	3.37164	7.60248e-13	1.40293e-11	3
Chst7	0.000905349	0.00305041	3.36932	1.48975e-05	0.000115406	3
Shisa9	0.000540742	0.00182187	3.36921	0.00119409	0.0064423	3
Cnr2	0.00128647	0.00432721	3.36362	8.45534e-07	7.97968e-06	3
Dchs1	0.00130568	0.00439106	3.36305	1.14672e-06	1.05805e-05	3
Gng11	0.0197024	0.0662308	3.36156	7.5064e-81	1.17532e-78	3
Wnt2	0.00651589	0.0218396	3.35175	1.0412e-27	4.3212e-26	3
Slc26a10	0.00240143	0.00804168	3.34871	4.28444e-11	6.7803e-10	3
Col4a2	0.0121598	0.0406785	3.34533	2.15149e-50	1.82242e-48	3
Ushbp1	0.00540076	0.0180612	3.34419	5.6491e-23	1.8771e-21	3
Gata4	0.00525406	0.0175609	3.34236	2.25484e-22	7.21408e-21	3
Kdr	0.0557812	0.18631	3.34002	0	0	3
Inhbb	0.00360925	0.012046	3.33754	8.22041e-16	1.82206e-14	3
Calml4	0.00216427	0.00721501	3.3337	1.51202e-10	2.24179e-09	3
Scarf1	0.00229217	0.00763224	3.3297	9.382e-11	1.43211e-09	3
Fermt2	0.00903393	0.0300738	3.32899	1.95033e-37	1.1517e-35	3
Tspan18	0.00280989	0.00934543	3.3259	1.19484e-12	2.16242e-11	3
Nrp1	0.0274427	0.0909633	3.31466	0	0	3
Sox18	0.00323024	0.010688	3.30872	3.90259e-14	7.69644e-13	3
Akr1b8	0.00533839	0.0176375	3.30389	2.22137e-22	7.12909e-21	3
Cd55	0.0307471	0.101381	3.29725	0	0	3
Fcgrt	0.00545735	0.0179917	3.29677	1.02379e-22	3.36937e-21	3
Bmp2	0.0455579	0.150193	3.29675	0	0	3
Stab2	0.0135696	0.0447018	3.29427	6.06072e-54	5.85341e-52	3
Igfbp7	0.071819	0.236395	3.29154	0	0	3
Masp1	0.00722947	0.0237826	3.28967	1.842e-29	8.16965e-28	3
Myzap	0.00271885	0.00894374	3.28952	3.03224e-12	5.27527e-11	3
Adgrl2	0.0105237	0.0344652	3.27502	1.57203e-41	1.06877e-39	3
Zfp503	0.00463192	0.0151501	3.2708	3.03315e-19	8.33633e-18	3
Pcdh12	0.00333347	0.0109012	3.27023	1.54226e-14	3.12503e-13	3
Flt1	0.0222049	0.0725383	3.26677	4.00096e-85	6.56285e-83	3
Cd59a	0.0082295	0.0268303	3.26026	1.74824e-32	8.72769e-31	3
Arhgef15	0.00605788	0.0197262	3.25629	1.34044e-24	4.80975e-23	3
Twist1	0.00118808	0.00386701	3.25483	2.1903e-06	1.93955e-05	3
Tek	0.0102699	0.0334008	3.2523	3.81886e-40	2.45119e-38	3
Caskin2	0.00158184	0.00514019	3.24951	1.44728e-07	1.5184e-06	3
Fat4	0.00163444	0.00530868	3.24802	9.0282e-08	9.83113e-07	3
Sema6b	0.00171399	0.00555674	3.24199	8.72542e-08	9.53156e-07	3
Mgll	0.0086051	0.0278817	3.24014	9.37647e-34	4.89376e-32	3
Tfpi2	0.000743433	0.00240552	3.23569	0.000166637	0.00108714	3
Flrt2	0.0015016	0.00485744	3.23485	4.98566e-07	4.87896e-06	3
Btnl9	0.0106997	0.034577	3.23157	4.2341e-41	2.84125e-39	3
1700062C10Rik	1.12046e-05	0.000738728	65.931	6.39772e-05	0.000325045	4
Dapl1	0.000422504	0.0270509	64.0252	0	0	4
Il17a	6.61066e-05	0.00407764	61.6828	9.36341e-23	2.10809e-21	4
Slc28a2b	6.04273e-05	0.00277884	45.9864	6.13632e-15	9.12413e-14	4
Nsg2	0.000258949	0.0105804	40.859	6.35039e-51	3.62568e-49	4
Trav9-1	2.04082e-05	0.000805482	39.4685	0.000182397	0.000845623	4
Cd163l1	5.86176e-05	0.00207948	35.4754	1.303e-10	1.36564e-09	4
Lef1	0.00134535	0.045576	33.8768	0	0	4
Tcf7	0.00188257	0.0542632	28.824	0	0	4
Actn2	9.59646e-05	0.00239513	24.9585	1.90653e-10	1.98011e-09	4
Tnfsf11	5.32202e-05	0.00131636	24.7343	7.88668e-07	5.43702e-06	4
5830411N06Rik	4.31547e-05	0.00103744	24.04	8.31599e-05	0.000413957	4
Sidt1	0.000386713	0.00910994	23.5574	1.0023e-37	3.98378e-36	4
Lcn4	0.000190449	0.00437513	22.9727	1.36965e-18	2.51403e-17	4
Bcl11b	0.00142691	0.0327754	22.9694	0	0	4
Slamf6	0.000573273	0.0126691	22.0996	3.40215e-51	1.96412e-49	4
Themis	0.000285541	0.00618428	21.6581	4.844e-26	1.25145e-24	4
Il7r	0.00505197	0.106197	21.021	0	0	4
Trat1	0.000362523	0.0075973	20.9567	1.61814e-30	5.06724e-29	4
Fam169b	0.000463402	0.00962127	20.7623	1.42134e-38	5.78273e-37	4
Il17f	2.66104e-05	0.000524062	19.6939	0.00202575	0.00735044	4
Vmn2r97	0.000254178	0.00484472	19.0603	6.80631e-19	1.26961e-17	4
Traj27	0.000136254	0.00257819	18.9219	2.06243e-11	2.32423e-10	4
Tnfsf8	0.000379848	0.00711122	18.7212	2.74025e-27	7.51134e-26	4
Trav16n	2.95916e-05	0.000535898	18.1098	0.00202508	0.00735044	4
Cd8b1	0.00256929	0.0454372	17.6847	0	0	4
Ubash3a	0.000411728	0.0072346	17.5713	2.49565e-27	6.85906e-26	4
Scml4	0.000333777	0.00581611	17.4251	8.6575e-23	1.96199e-21	4
Ntrk3	9.12144e-05	0.00156029	17.1057	8.40434e-08	6.5597e-07	4
Itk	0.00180262	0.0305265	16.9345	0	0	4
Cd3d	0.0062446	0.104548	16.7421	0	0	4
Traj18	0.000246904	0.00413011	16.7276	2.43818e-16	3.95544e-15	4
Icos	0.00131353	0.0213926	16.2863	2.22242e-76	1.94631e-74	4
Cd5	0.000930036	0.0150902	16.2254	1.42033e-53	8.48423e-52	4
Cd6	0.000819807	0.0132446	16.1558	9.34032e-48	4.87489e-46	4
Cd247	0.000885908	0.0141565	15.9797	5.4683e-51	3.13941e-49	4
Trac	0.00381207	0.0601461	15.7778	0	0	4
Cd28	0.00190474	0.0300243	15.7629	0	0	4
Izumo1r	0.000262349	0.00410451	15.6452	4.70447e-16	7.51407e-15	4
Grap2	0.00146881	0.0228544	15.5598	3.18333e-79	2.91119e-77	4
Ms4a4b	0.00908903	0.136582	15.0271	0	0	4
Cd40lg	0.000616639	0.00922236	14.9558	4.64595e-33	1.58453e-31	4
Plcxd2	0.000375053	0.00558226	14.8839	8.1491e-20	1.58892e-18	4
Satb1	0.00506244	0.0733244	14.484	0	0	4
Myb	0.000228733	0.00328577	14.3651	5.44579e-12	6.46118e-11	4
Lat	0.00222621	0.0302343	13.5811	0	0	4
Skap1	0.00308467	0.0416536	13.5034	0	0	4
Thy1	0.00207917	0.0279504	13.443	0	0	4
Kbtbd11	0.000750874	0.00988832	13.1691	5.63848e-33	1.90418e-31	4
Cd3e	0.00488756	0.0642826	13.1523	0	0	4
Tnfrsf4	0.000437868	0.00568954	12.9937	1.75365e-19	3.35596e-18	4
Trbc1	0.0062049	0.0798924	12.8757	0	0	4
Trbc2	0.0119619	0.151979	12.7053	0	0	4
Gramd3	0.00372053	0.0462678	12.4358	0	0	4
Cd4	0.000597267	0.00742517	12.4319	2.28512e-24	5.59584e-23	4
Slamf1	0.0003009	0.00373629	12.4171	2.27189e-12	2.76534e-11	4
Sh2d1a	0.000808418	0.00990775	12.2557	8.13379e-32	2.63494e-30	4
Nipal1	0.000119363	0.00146212	12.2494	3.35313e-05	0.000179262	4
Mgst2	0.000684943	0.00828394	12.0944	3.94174e-27	1.06895e-25	4
Klhdc1	0.000585081	0.00697266	11.9174	7.36208e-23	1.67576e-21	4
Il18r1	0.00121908	0.0144038	11.8153	5.84193e-45	2.87479e-43	4
Klk8	0.00202919	0.023959	11.8072	2.37813e-73	1.9819e-71	4
Cd8a	0.00143175	0.0167461	11.6962	1.58156e-51	9.28625e-50	4
Gimap3	0.00686934	0.0788398	11.4771	0	0	4
Cd2	0.00267199	0.0305912	11.4489	0	0	4
Ctla4	0.000689036	0.00787725	11.4323	2.0701e-25	5.26907e-24	4
Trgc1	0.000379895	0.00431637	11.362	1.6136e-14	2.32566e-13	4
Bcl2	0.00618349	0.0691736	11.1868	0	0	4
Cd96	0.000588391	0.00650226	11.0509	2.64146e-20	5.27986e-19	4
Faah	0.000510851	0.00560597	10.9738	2.51656e-17	4.24244e-16	4
Txk	0.00505693	0.0553952	10.9543	0	0	4
Cd3g	0.00777921	0.0843426	10.8421	0	0	4
A430093F15Rik	0.000165374	0.00178308	10.7821	4.05605e-06	2.51441e-05	4
Krt83	0.000296526	0.00319128	10.7623	7.16439e-11	7.69614e-10	4
Ablim1	0.0037097	0.039863	10.7456	0	0	4
Trdv4	5.97624e-05	0.000642007	10.7427	0.00985392	0.0297105	4
Fam189b	0.00124562	0.0129684	10.4112	7.93044e-38	3.16421e-36	4
Dgka	0.00136836	0.0141391	10.3329	8.00449e-41	3.49023e-39	4
Dusp10	0.0020041	0.0206753	10.3165	1.67414e-59	1.13076e-57	4
Axin2	0.000275624	0.00283058	10.2697	1.40879e-08	1.22032e-07	4
Ms4a6b	0.00567811	0.0579864	10.2123	0	0	4
Gata3	0.00075445	0.00763624	10.1216	1.56869e-22	3.49371e-21	4
S1pr4	0.000881322	0.00884043	10.0309	2.3287e-26	6.13896e-25	4
Emb	0.009028	0.0904875	10.023	0	0	4
Tespa1	0.00137584	0.0137707	10.009	5.31082e-39	2.21298e-37	4
Lta	0.000138858	0.0013617	9.8064	7.40558e-06	4.40837e-05	4
BE692007	0.00111854	0.0106442	9.51619	6.17476e-31	1.95736e-29	4
Zap70	0.000770626	0.00728654	9.45536	9.86311e-21	2.01433e-19	4
Lck	0.00324891	0.0305337	9.39811	8.24498e-82	7.74578e-80	4
Inpp4b	0.0024705	0.0230527	9.33117	3.63526e-62	2.6088e-60	4
A930005H10Rik	0.00109661	0.00992402	9.04975	3.96174e-27	1.06895e-25	4
Podnl1	0.000285535	0.00258183	9.04209	1.41011e-08	1.22044e-07	4
Rasgrp1	0.0011494	0.0103471	9.00213	5.11074e-28	1.45095e-26	4
Rflnb	0.00138282	0.0123514	8.93206	2.04678e-33	7.0978e-32	4
Pik3ip1	0.00115718	0.010316	8.91478	7.5412e-28	2.12926e-26	4
Csta2	0.000176398	0.00154655	8.76737	4.06224e-06	2.51674e-05	4
Ptpn22	0.0050673	0.0443354	8.74931	0	0	4
Gpr174	0.000671484	0.00587254	8.74561	1.41692e-16	2.32789e-15	4
Cmah	0.0013004	0.0113388	8.71949	1.09557e-30	3.45171e-29	4
Itm2a	0.000490393	0.00425318	8.67301	4.96154e-12	5.90698e-11	4
Apod	0.000125371	0.00670982	53.5198	6.89412e-34	3.87195e-32	5
Cd209e	3.0612e-05	0.00101031	33.0036	2.91922e-05	0.000234399	5
Fxyd7	0.000123526	0.00389164	31.5047	2.61889e-17	6.74903e-16	5
Vmn2r26	2.32161e-05	0.000711248	30.636	0.00169951	0.0094474	5
Bex6	0.000180775	0.0036606	20.2495	1.80755e-14	3.98278e-13	5
Ccl17	0.00108458	0.0205058	18.9067	7.72073e-74	1.00995e-71	5
Cd209a	0.00267732	0.0457407	17.0845	0	0	5
Tnfsf4	1.76608e-05	0.000296813	16.8063	0.00942714	0.0414553	5
Tnfsf9	0.00282613	0.0431358	15.2632	0	0	5
Clec10a	0.00175132	0.0250185	14.2855	1.23e-79	1.71768e-77	5
Tnip3	0.00309502	0.0439406	14.1972	0	0	5
Ifitm6	0.00202529	0.0281279	13.8883	0	0	5
S100a4	0.0162984	0.22225	13.6363	0	0	5
Lmo1	0.000564276	0.00738251	13.0831	3.4261e-24	1.31131e-22	5
Ctnnd2	0.000468337	0.00605733	12.9337	9.678e-20	2.8822e-18	5
Mgl2	0.00123127	0.0151764	12.3258	1.14107e-45	9.43344e-44	5
Ccl22	0.00112547	0.013786	12.2491	2.38689e-42	1.7249e-40	5
Ifitm1	0.00721168	0.0835933	11.5914	0	0	5
Cd209d	0.00129587	0.0145903	11.2591	6.79967e-43	5.01913e-41	5
Ffar2	0.000288636	0.0031005	10.7419	1.46229e-09	2.17117e-08	5
Wnt11	0.000112727	0.00119246	10.5783	0.000109667	0.000788105	5
Siglecg	0.000853284	0.00772923	9.05822	2.01254e-20	6.24552e-19	5
Flt3	0.00168939	0.0147362	8.7228	5.11121e-37	3.1254e-35	5
H2-DMb2	0.0023838	0.0207001	8.68366	9.32401e-51	8.68057e-49	5
Rtn1	0.000410172	0.0035351	8.61858	1.58999e-09	2.35064e-08	5
Klra17	0.000530073	0.00456316	8.60855	6.5495e-12	1.20862e-10	5
Fcor	0.0004824	0.00413392	8.56949	5.87062e-11	9.99456e-10	5
Irf4	0.000785572	0.006716	8.54918	3.24485e-18	8.87098e-17	5
H2-Oa	0.00146358	0.0124767	8.52475	2.17828e-31	1.11437e-29	5
L1cam	0.000387781	0.00328807	8.4792	4.79011e-09	6.62664e-08	5
Kmo	0.00102336	0.00848096	8.2874	2.26863e-21	7.39559e-20	5
Ryr1	0.000562294	0.00453893	8.07218	2.19203e-12	4.2262e-11	5
H2-Ab1	0.118941	0.950518	7.99153	0	0	5
Tbc1d4	0.00527212	0.0403852	7.66015	0	0	5
Cox6b2	0.000354376	0.00266791	7.52847	3.5416e-07	3.96951e-06	5
H2-Eb1	0.116027	0.87153	7.51147	0	0	5
Klrd1	0.00889579	0.0667817	7.50711	0	0	5
Mreg	0.000278901	0.00207997	7.45775	9.8921e-06	8.76467e-05	5
Ms4a6c	0.00219903	0.0163786	7.44812	5.5589e-37	3.37916e-35	5
Ms4a4c	0.00218346	0.0161474	7.39531	1.62936e-36	9.6769e-35	5
Map4k1	0.00138124	0.0101706	7.36337	4.94139e-24	1.85688e-22	5
H2-DMa	0.0125614	0.0916641	7.29728	0	0	5
Sema7a	0.000274776	0.00198924	7.2395	5.33273e-05	0.000408437	5
Nectin1	0.000855976	0.00619174	7.23355	4.81154e-15	1.08802e-13	5
I830077J02Rik	0.00107496	0.0076897	7.15348	8.35436e-18	2.2251e-16	5
Ifi30	0.0205722	0.146684	7.13021	0	0	5
Skint3	0.000257633	0.00182369	7.07862	3.02036e-05	0.000241957	5
Cysltr1	0.00113791	0.00786871	6.91507	6.91063e-18	1.85492e-16	5
Gria3	0.000272695	0.00188274	6.90422	7.27373e-06	6.54763e-05	5
Pmaip1	0.00454411	0.0308041	6.7789	3.02159e-64	3.46945e-62	5
H2-Aa	0.142685	0.956483	6.70346	0	0	5
Prss30	0.000277455	0.00183802	6.6246	5.33569e-05	0.000408437	5
Avpi1	0.00332094	0.0218168	6.56946	1.05149e-44	8.2319e-43	5
H2-Eb2	0.000406299	0.00266717	6.56455	2.15579e-07	2.48638e-06	5
Ltb4r1	0.000904039	0.00592586	6.55488	8.30818e-14	1.75218e-12	5
St8sia6	0.000320729	0.00209755	6.53996	4.39055e-06	4.10606e-05	5
Icosl	0.00146466	0.00944689	6.44989	2.91509e-20	8.96563e-19	5
Sirpb1a	0.000317393	0.0020423	6.43463	2.32014e-05	0.000189237	5
Adora2b	0.000243387	0.00155461	6.3874	0.000123149	0.000880098	5
Mcub	0.00103727	0.00662545	6.3874	1.32385e-14	2.96119e-13	5
Mcemp1	0.0019868	0.0124939	6.28845	1.16437e-25	4.85186e-24	5
Grk3	0.00195063	0.0121238	6.21532	1.25116e-24	4.91615e-23	5
Napsa	0.00292066	0.0179686	6.15223	2.04811e-35	1.18905e-33	5
Rgs18	0.000956441	0.00570823	5.96819	7.48909e-12	1.37954e-10	5
Slamf9	0.00216679	0.0128445	5.92788	2.37909e-25	9.71761e-24	5
Bcl11a	0.00135434	0.00790594	5.83747	8.31803e-16	2.00369e-14	5
Ptpro	0.000515673	0.00298826	5.79488	4.81135e-07	5.27818e-06	5
H2-DMb1	0.0119921	0.0692635	5.77579	0	0	5
5430437J10Rik	0.000224611	0.00127946	5.69635	0.000376719	0.00242278	5
Tppp3	0.000447863	0.00247263	5.52095	1.48164e-05	0.000125915	5
Gpr141	0.00100455	0.00551576	5.4908	1.5422e-11	2.76686e-10	5
Dna2	0.000755277	0.00409067	5.41612	2.57068e-08	3.30827e-07	5
AA467197	0.00398914	0.021185	5.31066	7.66393e-37	4.60459e-35	5
Ptger4	0.00224816	0.0118883	5.288	2.21493e-21	7.24339e-20	5
Pid1	0.00320369	0.0167648	5.23297	3.89651e-29	1.80567e-27	5
Tep1	0.00301384	0.0156175	5.18191	1.69064e-27	7.49834e-26	5
H2bu2	0.000360059	0.00186271	5.17336	0.000280348	0.00185712	5
Sh2d1b1	0.000646119	0.00331721	5.13406	1.29038e-06	1.32289e-05	5
Cd300a	0.00559498	0.0286972	5.1291	2.27222e-48	1.9732e-46	5
Kynu	0.000497859	0.00253277	5.08733	3.46146e-05	0.000274855	5
H2-Ob	0.00222383	0.0113026	5.08248	1.0886e-19	3.21417e-18	5
Stap1	0.0042353	0.0214899	5.07401	1.30203e-35	7.64499e-34	5
Plbd1	0.011589	0.0585758	5.05443	0	0	5
Clec4b1	0.00121105	0.0060678	5.01036	8.24067e-12	1.50724e-10	5
Stk38l	0.000838594	0.00416206	4.96314	1.1151e-07	1.32912e-06	5
AI839979	0.000340347	0.00167725	4.92806	0.000795917	0.00474064	5
Vdr	0.00018688	0.000915878	4.90089	0.00453291	0.022148	5
Ocstamp	0.000193685	0.000946697	4.88783	0.00567136	0.0268967	5
Cd244a	0.00140979	0.00688358	4.88269	3.86309e-12	7.24934e-11	5
Cd74	0.420697	2.05412	4.88266	0	0	5
Dapp1	0.00473065	0.0229188	4.84475	5.94887e-37	3.59506e-35	5
Rassf4	0.0030054	0.014527	4.83365	8.29937e-24	3.09623e-22	5
Kctd14	0.000568069	0.00273643	4.81708	2.72563e-05	0.000219538	5
Spint1	0.00110096	0.00526292	4.78031	1.59311e-09	2.35189e-08	5
Cd40	0.000729868	0.00347624	4.76283	1.26967e-06	1.30425e-05	5
Ppfia4	0.00186061	0.00879906	4.72912	2.06924e-14	4.54968e-13	5
Ccr2	0.00826118	0.0390681	4.72911	4.36671e-60	4.80059e-58	5
D930030I03Rik	0.000504715	0.00235372	4.66347	3.46294e-05	0.000274855	5
Klri2	0.000737492	0.00342292	4.6413	1.53735e-06	1.55147e-05	5
Vrk1	0.00298075	0.013793	4.62736	1.3406e-21	4.45459e-20	5
Enpep	0.00330177	0.0127457	3.86026	1.85937e-16	5.29331e-15	6
Oit3	0.0185169	0.0707594	3.82133	0	0	6
Armcx4	0.00502495	0.018851	3.75148	1.96867e-22	8.17036e-21	6
Pcdh12	0.00337006	0.0124316	3.68885	4.79169e-15	1.21366e-13	6
Gpr182	0.0256885	0.0939194	3.65609	0	0	6
Stab2	0.0137826	0.0498961	3.62023	1.14954e-54	1.43124e-52	6
Lyve1	0.0181666	0.0641003	3.52848	1.11679e-66	1.77552e-64	6
C5ar2	0.00467494	0.0164753	3.52417	1.58782e-18	5.14374e-17	6
Shank3	0.00308121	0.0108568	3.52355	7.09415e-13	1.53692e-11	6
Tmem132e	0.00107661	0.00370699	3.44319	5.03945e-05	0.000430039	6
Nova2	0.00232837	0.0078455	3.36952	7.32757e-09	1.10868e-07	6
Adamts4	0.00351877	0.011691	3.32247	6.81234e-13	1.48208e-11	6
Robo4	0.00751969	0.0249489	3.31781	6.43149e-25	3.02105e-23	6
Armcx1	0.00268428	0.00886618	3.303	3.0665e-10	5.22925e-09	6
Tmcc2	0.0023885	0.00787921	3.29882	4.4021e-09	6.73945e-08	6
Inhbb	0.00373353	0.0122797	3.28903	6.36109e-13	1.3927e-11	6
Fzd4	0.00529356	0.0173751	3.28231	9.24611e-18	2.85222e-16	6
Tpbgl	0.00960587	0.0312738	3.2557	2.2827e-30	1.46518e-28	6
F8	0.0343192	0.11168	3.25417	0	0	6
Hspg2	0.0155839	0.0500048	3.20874	2.66391e-46	2.78069e-44	6
Il13ra2	0.000963744	0.00308763	3.20379	0.000144487	0.00110194	6
Flt4	0.0192572	0.0614782	3.19248	2.52168e-56	3.42882e-54	6
Arhgef15	0.0062661	0.0199837	3.18917	7.66923e-20	2.74235e-18	6
Thbd	0.0121946	0.0385027	3.15736	1.45498e-35	1.18392e-33	6
Shroom2	0.00204197	0.00643613	3.15191	3.11111e-07	3.7735e-06	6
Cemip2	0.0218468	0.0686718	3.14334	1.43422e-61	2.11731e-59	6
Kdr	0.0581786	0.181556	3.12067	0	0	6
Btnl9	0.0110895	0.0345677	3.11716	2.73262e-31	1.82186e-29	6
Chst7	0.000946157	0.0029474	3.11513	0.000393	0.00268723	6
Ackr1	0.000714629	0.00221753	3.10305	0.00367958	0.019008	6
Serpina3f	0.00272008	0.00843222	3.09999	1.08306e-08	1.59891e-07	6
Mmrn2	0.0114922	0.0355764	3.0957	5.44426e-32	3.75073e-30	6
Adam23	0.0371127	0.114841	3.0944	0	0	6
Plxna2	0.00559632	0.0172875	3.08908	1.50995e-16	4.3344e-15	6
Plxnc1	0.0363075	0.11207	3.08669	0	0	6
Cyp4b1	0.00927266	0.0285163	3.07531	9.59629e-26	4.72229e-24	6
Hecw2	0.00622681	0.0190638	3.06157	1.02193e-17	3.14303e-16	6
Akap12	0.0137524	0.0420672	3.0589	3.35841e-37	2.89215e-35	6
Enpp6	0.00384261	0.0117495	3.05769	3.96342e-11	7.36655e-10	6
Ackr3	0.00123881	0.00378636	3.05646	7.59066e-05	0.000619115	6
Dmd	0.00216673	0.00662216	3.05629	1.00392e-06	1.13136e-05	6
F2r	0.0155257	0.0474068	3.05344	1.39122e-41	1.30698e-39	6
Podxl	0.00750795	0.0228974	3.04976	7.46669e-21	2.80585e-19	6
Stox2	0.00574808	0.0175118	3.04655	5.9499e-16	1.65286e-14	6
B3gnt3	0.00222221	0.006762	3.04291	1.94784e-07	2.42517e-06	6
Plpp3	0.0500133	0.152065	3.0405	0	0	6
Tcf7l1	0.0027482	0.00830709	3.02274	1.33988e-08	1.93655e-07	6
Bcl6b	0.00235092	0.0070982	3.01932	2.21933e-07	2.74336e-06	6
Npr1	0.00760515	0.022958	3.01874	1.71574e-20	6.35502e-19	6
Ccdc9b	0.00151582	0.00457309	3.01691	3.80251e-05	0.000332728	6
Spry4	0.00381934	0.0115207	3.0164	8.85805e-11	1.58922e-09	6
Cntfr	0.000890365	0.00267934	3.00926	0.000666915	0.00427537	6
Stab1	0.0250017	0.0751369	3.00527	6.31556e-63	9.74104e-61	6
Arhgap23	0.0073828	0.022176	3.00374	4.97945e-20	1.80553e-18	6
Il6st	0.0468669	0.140193	2.9913	0	0	6
Rapgef3	0.00223439	0.0066813	2.99022	6.07104e-07	7.05715e-06	6
Adgrg3	0.00417116	0.0124724	2.99014	1.11646e-11	2.19344e-10	6
Mrc1	0.0510276	0.15253	2.98916	0	0	6
Aass	0.00477475	0.0142585	2.98623	1.94834e-13	4.40573e-12	6
Pla2r1	0.00202754	0.00604949	2.98366	2.24128e-06	2.41264e-05	6
Tie1	0.00743847	0.022192	2.98341	2.26139e-19	7.78974e-18	6
Slc12a5	0.000684253	0.00203937	2.98044	0.00264149	0.0144889	6
Myo10	0.0144469	0.0429684	2.97422	2.16086e-36	1.80084e-34	6
Ackr2	0.000874067	0.00259744	2.97168	0.00174507	0.0100961	6
Ccdc152	0.00210789	0.00626218	2.97083	1.66017e-06	1.82318e-05	6
Mcam	0.00482337	0.0143091	2.96662	2.93643e-13	6.53988e-12	6
Fam171a2	0.00149175	0.00441996	2.96294	3.08709e-05	0.000273367	6
Tinagl1	0.0195378	0.0578763	2.96228	9.7766e-48	1.0748e-45	6
Thsd1	0.00106558	0.00315336	2.95928	0.000402894	0.00274095	6
Itga1	0.0225109	0.0665807	2.95771	1.13934e-54	1.43124e-52	6
Prickle1	0.00271768	0.00801016	2.94743	8.28326e-08	1.06467e-06	6
Tek	0.0107485	0.0316101	2.94089	2.02442e-26	1.05128e-24	6
Mb21d2	0.00180965	0.00530728	2.93276	7.50889e-06	7.41843e-05	6
Ch25h	0.000740892	0.00217172	2.93123	0.00453554	0.0230434	6
Plekhg1	0.00643697	0.0188621	2.93027	1.59179e-16	4.55668e-15	6
Ccn4	0.000999173	0.0029253	2.92772	0.000610743	0.00395204	6
Clec14a	0.0135423	0.0396231	2.92588	9.65152e-33	6.97474e-31	6
Ushbp1	0.00568887	0.0166197	2.92143	1.92668e-14	4.68478e-13	6
Plxnd1	0.0195702	0.0571711	2.92134	2.27414e-46	2.39806e-44	6
Cd55	0.0323054	0.0942048	2.91606	0	0	6
Dchs1	0.00137729	0.00401504	2.91517	8.60622e-05	0.000693734	6
Vangl1	0.00158888	0.00463018	2.91412	2.53179e-05	0.000227707	6
Col13a1	0.00751944	0.0219117	2.91401	4.12451e-19	1.39746e-17	6
Gata4	0.00553646	0.0161184	2.91131	3.82384e-14	9.06319e-13	6
Scarf1	0.00241433	0.00701295	2.90472	3.69775e-07	4.42275e-06	6
Chst2	0.00331512	0.00954758	2.88001	3.81732e-09	5.88779e-08	6
Kazn	0.00117797	0.00338928	2.87721	0.000363238	0.00250748	6
Hyal2	0.00604376	0.0173784	2.87543	6.54275e-15	1.64109e-13	6
Fcgr2b	0.0587256	0.168015	2.86102	0	0	6
Tspan7	0.0225809	0.0646029	2.86095	1.20517e-50	1.41525e-48	6
Adarb1	0.00442092	0.0126479	2.86092	3.0124e-11	5.71196e-10	6
Cnksr3	0.00282155	0.0080659	2.85868	6.7806e-08	8.88095e-07	6
Apold1	0.00836809	0.0238919	2.85513	5.9009e-20	2.11736e-18	6
Sema6a	0.0132318	0.0377763	2.85497	2.27618e-30	1.46518e-28	6
Ptprb	0.106346	0.303525	2.85411	0	0	6
Cd300lg	0.011794	0.0336571	2.85375	6.08442e-27	3.25784e-25	6
Fut2	0.00125875	0.00357951	2.8437	0.000713968	0.00453862	6
Adgrl2	0.0110821	0.031499	2.84233	3.16771e-25	1.50853e-23	6
Pros1	0.0110636	0.0313435	2.83302	2.73936e-25	1.31058e-23	6
Lhfpl2	0.00977188	0.0276129	2.82575	3.42397e-22	1.40969e-20	6
Mcpt1	4.68112e-06	0.00128475	274.453	1.42194e-07	2.40104e-06	7
Mcpt2	2.79255e-05	0.0063966	229.059	3.97604e-31	2.72109e-29	7
Mcpt8	5.6108e-06	0.000989378	176.334	3.33321e-06	4.74455e-05	7
Cyp11a1	1.31006e-05	0.00187744	143.31	1.99265e-09	4.26336e-08	7
Cpa3	1.03151e-05	0.00101346	98.2499	1.60895e-05	0.000202027	7
Amer2	0.000141745	0.00692166	48.8319	3.96103e-27	2.36608e-25	7
Mmp9	0.00180376	0.0757049	41.9707	0	0	7
Siglecf	0.00026244	0.00956806	36.4581	1.5563e-33	1.17392e-31	7
Ptgs2os2	0.000206385	0.00739765	35.8439	2.37697e-27	1.43647e-25	7
Il13	1.76808e-05	0.000614737	34.7686	0.000302895	0.00303894	7
Cxcr2	0.0010915	0.0367014	33.6248	0	0	7
Acod1	0.00187597	0.0626293	33.385	0	0	7
Clec4e	0.00354206	0.117867	33.2764	0	0	7
Clec5a	0.000549672	0.017879	32.5267	3.52112e-60	3.87098e-58	7
Csf3r	0.00216081	0.0679074	31.4268	0	0	7
Gpr84	6.47542e-05	0.00199847	30.8625	1.17166e-08	2.27165e-07	7
Hcar2	0.000647304	0.0195855	30.2571	2.83573e-65	3.25605e-63	7
Trem1	0.00156273	0.0470008	30.0761	0	0	7
Cxcl2	0.0445551	1.31362	29.4831	0	0	7
Il23a	0.000378334	0.0104757	27.6891	1.96732e-33	1.47321e-31	7
Cd200r3	3.14999e-05	0.000850501	27.0001	0.00141393	0.0117362	7
Asprv1	0.00123017	0.0320211	26.0299	0	0	7
Ccrl2	0.00989205	0.256129	25.8924	0	0	7
Slc7a11	0.00313062	0.0806798	25.7712	0	0	7
Il1f9	0.000421749	0.0107488	25.4864	1.06401e-34	8.26728e-33	7
1110002J07Rik	5.42077e-05	0.00129244	23.8423	0.000352092	0.00343905	7
Slfn4	0.000241651	0.00571392	23.6453	2.00628e-18	8.56732e-17	7
Cebpe	6.97017e-05	0.0016287	23.3668	4.47864e-06	6.19575e-05	7
Cxcl3	0.000373524	0.00862657	23.0951	3.6085e-27	2.16803e-25	7
Trem3	0.000393027	0.00899359	22.8829	1.11307e-27	6.80621e-26	7
Il1r2	0.00659534	0.135874	20.6016	0	0	7
Ptgs2	0.00405972	0.0821503	20.2355	0	0	7
Mrgpra2b	0.00012835	0.00256927	20.0177	5.13901e-08	9.23593e-07	7
Chil1	0.000220831	0.00436142	19.75	1.11939e-14	3.62627e-13	7
Tarm1	0.000147005	0.00268141	18.2402	8.08265e-09	1.59401e-07	7
Alox5	0.000377633	0.0068741	18.2031	8.05992e-21	3.76883e-19	7
Arg2	0.00029449	0.0053345	18.1143	4.71114e-15	1.57556e-13	7
Hdc	0.00603029	0.106581	17.6742	0	0	7
AA467197	0.00292765	0.0507649	17.3398	0	0	7
Clec4d	0.00276151	0.0477384	17.2871	0	0	7
Slc16a3	0.00186717	0.0307146	16.4498	0	0	7
F630028O10Rik	0.000666521	0.0107321	16.1016	2.47705e-28	1.56084e-26	7
Ppp1r3b	0.000658057	0.0104114	15.8214	1.52391e-28	9.66143e-27	7
Dhrs9	0.000353094	0.0055629	15.7548	3.45479e-16	1.24831e-14	7
Nlrp3	0.00355615	0.05377	15.1203	0	0	7
Il1b	0.0523443	0.787171	15.0383	0	0	7
Gcnt1	0.000695985	0.0103113	14.8154	6.05162e-27	3.57357e-25	7
Saa3	0.000186003	0.00269959	14.5137	5.66981e-08	1.01546e-06	7
S100a8	0.0779551	1.1281	14.4712	0	0	7
Ltf	0.000296256	0.00424572	14.3313	4.11884e-11	1.00151e-09	7
Il1rn	0.00312953	0.0448008	14.3155	0	0	7
Tnfaip2	0.00907377	0.129726	14.2968	0	0	7
Mirt1	0.000909484	0.0127668	14.0374	4.00906e-32	2.89718e-30	7
Ccr1	0.00424902	0.0588928	13.8603	0	0	7
Lilra6	0.000275368	0.00380879	13.8316	1.59762e-10	3.71006e-09	7
Ankrd33b	0.00109058	0.014833	13.6011	6.29877e-37	5.08528e-35	7
C5ar1	0.00329631	0.0443857	13.4653	0	0	7
Ccl3	0.00777605	0.104263	13.4083	0	0	7
Cd177	0.000259455	0.00339733	13.0941	8.29e-09	1.63179e-07	7
S100a9	0.0939313	1.22174	13.0068	0	0	7
Rdh12	0.000567709	0.00736121	12.9665	1.92163e-19	8.67165e-18	7
Padi4	0.000179907	0.00228809	12.7181	3.0309e-06	4.35018e-05	7
Mxd1	0.00792693	0.100367	12.6615	0	0	7
Ncf1	0.000723241	0.00911175	12.5985	9.28645e-23	4.7274e-21	7
Stfa2l1	0.00217866	0.0268901	12.3425	7.06501e-62	7.85052e-60	7
H2-Q10	0.00120478	0.0146642	12.1717	2.53147e-35	1.99696e-33	7
Olr1	0.00110887	0.0134104	12.0938	4.47917e-32	3.19226e-30	7
Tnf	0.00281863	0.033973	12.053	0	0	7
Cd101	0.000572301	0.00689163	12.042	1.7659e-16	6.54078e-15	7
Ptgs2os	9.14934e-05	0.00109827	12.0038	0.00124826	0.0105483	7
Sirpb1b	0.00056469	0.0066621	11.7978	1.21104e-16	4.55086e-15	7
Pygl	0.00165717	0.0195493	11.7968	1.89758e-45	1.78269e-43	7
Cd33	0.00217928	0.0248542	11.4048	1.61696e-55	1.70506e-53	7
Ptafr	0.00522603	0.059566	11.3979	0	0	7
Slco4a1	0.000198891	0.00218793	11.0007	6.19331e-06	8.36623e-05	7
Bcl2a1a	0.00258902	0.0284785	10.9997	1.03972e-62	1.18071e-60	7
Trim30b	0.000590636	0.0062327	10.5525	1.57271e-14	5.01616e-13	7
Csf1	0.00470465	0.0495788	10.5383	0	0	7
Mefv	0.000720915	0.00752932	10.4441	2.58708e-17	9.9018e-16	7
Stfa1	0.000380801	0.00392978	10.3198	4.35857e-09	8.849e-08	7
Nfe2	0.000288957	0.00292858	10.135	1.37524e-07	2.33361e-06	7
Plk3	0.00282873	0.0281759	9.9606	4.99582e-58	5.4344e-56	7
Osm	0.00164236	0.0159037	9.6835	3.09353e-33	2.28347e-31	7
Cebpb	0.030534	0.295327	9.67204	0	0	7
Cd80	0.00112114	0.0105288	9.39111	4.85593e-23	2.52167e-21	7
1600010M07Rik	0.000717652	0.00663992	9.25229	6.96533e-14	2.12958e-12	7
Clec4n	0.00342292	0.0315425	9.2151	1.99976e-62	2.24625e-60	7
Dgkg	0.000336138	0.003069	9.13018	4.71275e-07	7.48103e-06	7
Pstpip2	0.000302253	0.00275531	9.11591	1.37494e-06	2.05922e-05	7
Sirpb1c	0.00083429	0.00752252	9.01667	4.0374e-15	1.37698e-13	7
Lmnb1	0.00433628	0.0390579	9.00724	0	0	7
Stfa2	0.000132879	0.00118067	8.8853	0.00310343	0.0224901	7
Cyp4f18	0.00162269	0.01405	8.65845	1.20197e-27	7.30658e-26	7
Retn	0.000100878	0.000868965	8.61403	0.00125052	0.0105551	7
Slfn1	0.00186053	0.0159587	8.57748	6.36709e-31	4.32878e-29	7
Chrm3	0.000140053	0.00118516	8.46225	0.00399858	0.0277138	7
Wfdc21	0.00284168	0.0239724	8.43597	2.16156e-45	2.0124e-43	7
Sorl1	0.00453611	0.0382615	8.43488	0	0	7
Cstdc4	0.00176064	0.0146307	8.30992	7.84908e-28	4.82812e-26	7
Gadd45b	0.0159708	0.132606	8.30299	0	0	7
Rasd1	0.00397812	0.0264881	6.65843	7.77984e-42	7.44415e-40	8
Cxcl10	0.000479341	0.00251119	5.23884	0.000193369	0.00158342	8
Apold1	0.0078117	0.0406158	5.19936	1.5887e-52	2.05221e-50	8
Lyve1	0.0175271	0.0908175	5.18154	0	0	8
Adamts1	0.0218586	0.10896	4.98477	0	0	8
Adamts4	0.00338835	0.0168212	4.96443	1.78343e-22	8.49308e-21	8
Art3	0.00285089	0.0130559	4.57958	5.21757e-16	1.61917e-14	8
Iigp1	0.0306498	0.139697	4.55785	0	0	8
Inhbb	0.00365557	0.0163234	4.46534	3.76425e-19	1.4197e-17	8
Spry4	0.00370259	0.0162159	4.3796	2.50042e-18	8.81888e-17	8
Serpina3f	0.00265092	0.0115205	4.34587	1.88184e-13	4.83261e-12	8
Bmp2	0.0463955	0.197293	4.25241	0	0	8
Thbd	0.0119591	0.0508481	4.25182	7.02878e-54	9.43317e-52	8
Gja1	0.0178799	0.0748489	4.1862	0	0	8
Oit3	0.0188476	0.0772248	4.09732	0	0	8
Ackr3	0.00121599	0.0049822	4.09724	7.71492e-07	1.00033e-05	8
Ch25h	0.000722885	0.00296076	4.09576	0.000191828	0.00157329	8
Sox7	0.00268747	0.0109783	4.085	1.04533e-12	2.5122e-11	8
E2f7	0.000397816	0.00158842	3.99284	0.00566369	0.0311522	8
Ifit2	0.0031337	0.0124745	3.98075	1.50863e-13	3.91714e-12	8
F8	0.0341701	0.135698	3.97126	0	0	8
C5ar2	0.0047218	0.0185652	3.93181	7.87279e-19	2.87482e-17	8
Fut2	0.00123063	0.00483462	3.92855	1.33152e-05	0.000137875	8
Il13ra2	0.000960359	0.003731	3.885	4.25558e-05	0.00040532	8
Ackr2	0.000861929	0.00333185	3.86557	0.000219673	0.00177175	8
Adgrg3	0.00412286	0.01578	3.82743	6.59486e-16	2.03437e-14	8
Plpp3	0.0495594	0.189564	3.82498	0	0	8
Gja4	0.00710089	0.0271591	3.82475	2.91813e-26	1.63005e-24	8
Cxcl9	0.0117528	0.0448906	3.81957	5.2374e-42	5.10597e-40	8
Muc6	0.00160418	0.00611832	3.81399	8.39099e-07	1.08255e-05	8
Plekhf1	0.000643796	0.00244317	3.79494	0.00130755	0.00876847	8
Enpp6	0.0038194	0.0143845	3.76618	1.69579e-14	4.64835e-13	8
Stab2	0.014074	0.0529448	3.76189	4.07679e-49	4.89878e-47	8
Gata4	0.00546563	0.0205442	3.75879	1.52349e-19	5.96356e-18	8
Akap12	0.0136911	0.0510109	3.72586	5.93579e-47	6.66744e-45	8
Tcf7l1	0.00273343	0.0101246	3.70398	2.62082e-10	5.21841e-09	8
Cd55	0.0319816	0.118047	3.69107	0	0	8
Nova2	0.00235756	0.00865782	3.67236	1.31919e-08	2.17017e-07	8
Clec14a	0.0134229	0.0492825	3.67152	2.52188e-44	2.6593e-42	8
Stox2	0.00573827	0.020873	3.6375	1.47492e-19	5.79539e-18	8
Itga1	0.0223878	0.0811262	3.62368	0	0	8
Endou	0.0012445	0.00450868	3.62289	5.03095e-05	0.000467463	8
Fzd4	0.00534797	0.019369	3.62175	6.35981e-18	2.18347e-16	8
Adgrl4	0.0205979	0.0744518	3.61453	0	0	8
Tmcc2	0.00241636	0.00871449	3.60645	1.80601e-09	3.34468e-08	8
Adam23	0.0371851	0.133949	3.60223	0	0	8
Id4	0.00598907	0.0215224	3.59362	3.82288e-20	1.53719e-18	8
Mrc1	0.0508891	0.182749	3.59111	0	0	8
Armcx4	0.00519733	0.0186433	3.58709	1.74384e-17	5.85091e-16	8
Enpep	0.00343298	0.0122991	3.58263	2.55929e-12	5.98365e-11	8
Col13a1	0.0074771	0.0267102	3.57227	2.86011e-24	1.50032e-22	8
Kdr	0.058461	0.208096	3.55958	0	0	8
Nos3	0.00180551	0.00641133	3.55098	1.51127e-06	1.84498e-05	8
Sele	0.002939	0.0104237	3.54669	4.74761e-10	9.22215e-09	8
Kcnk6	0.00259316	0.00918805	3.54318	2.6922e-09	4.8217e-08	8
Mamstr	0.000636781	0.00225331	3.5386	0.0041141	0.0237117	8
Prickle1	0.00271193	0.00955269	3.52247	2.31541e-09	4.19779e-08	8
Tek	0.0107278	0.0376446	3.50906	1.69428e-32	1.18302e-30	8
Mb21d2	0.0018057	0.00633008	3.50561	1.51133e-06	1.84498e-05	8
Pcdh12	0.00348731	0.0121989	3.49807	1.41023e-11	3.13404e-10	8
Ackr1	0.000719307	0.00251285	3.49343	0.00249473	0.0153657	8
Tpbgl	0.0097435	0.0339447	3.48383	4.72115e-29	2.9749e-27	8
Cavin2	0.00228736	0.00796819	3.48357	7.53246e-08	1.12001e-06	8
Rapgef3	0.00223775	0.00779215	3.48214	1.61366e-07	2.30343e-06	8
F2r	0.0155994	0.0542481	3.47757	2.61783e-45	2.84765e-43	8
Robo4	0.00765328	0.0265795	3.47296	4.27382e-23	2.10312e-21	8
Plxnc1	0.0365611	0.126556	3.46149	0	0	8
Ptprb	0.105892	0.366417	3.46028	0	0	8
Mmrn2	0.0115946	0.0396888	3.42305	7.83627e-33	5.54658e-31	8
Chst2	0.00331024	0.0113213	3.42009	1.02146e-10	2.09855e-09	8
Rtn2	0.000784005	0.00266907	3.4044	0.00123982	0.00839765	8
Scarf1	0.00241535	0.00821724	3.40209	1.99208e-08	3.18671e-07	8
Kcnb1	0.00401553	0.013654	3.40031	3.47261e-12	8.08243e-11	8
B3gnt3	0.00223862	0.00760267	3.39614	1.61378e-07	2.30343e-06	8
Cdh4	0.00114972	0.00390433	3.39589	0.000238237	0.00190258	8
Adgrl2	0.0110599	0.03745	3.3861	8.53265e-31	5.72574e-29	8
Hecw2	0.00628096	0.0212654	3.3857	4.86493e-18	1.68141e-16	8
Sgk1	0.0264922	0.0896236	3.38302	0	0	8
Fam20a	0.000978844	0.00330702	3.37849	0.00062866	0.00461404	8
Sema6a	0.0132202	0.0445887	3.37278	1.75861e-36	1.40879e-34	8
Ccn4	0.00100198	0.00337594	3.36927	0.00076075	0.00544808	8
Kazn	0.00117844	0.003969	3.36803	8.98053e-05	0.000789283	8
Slc43a3	0.0152001	0.0509869	3.35438	7.80592e-41	7.13862e-39	8
Wnt2	0.00688817	0.0230931	3.35257	2.20411e-19	8.49897e-18	8
Plppr5	0.00145748	0.00487338	3.34371	8.96257e-05	0.00078892	8
Flt1	0.0233645	0.0780847	3.34202	0	0	8
Masp1	0.00761823	0.0254394	3.33928	3.02515e-21	1.33598e-19	8
Fat4	0.00171826	0.00573216	3.33602	6.98278e-06	7.53237e-05	8
B3galt1	0.00105038	0.00349878	3.33098	0.00109503	0.00753619	8
Jam2	0.0150087	0.0499869	3.33053	4.88213e-40	4.23966e-38	8
Alox12	0.00134377	0.00447139	3.32751	3.46165e-05	0.000335579	8
Dmd	0.0021901	0.00728276	3.3253	1.06021e-06	1.32963e-05	8
Dab2	0.0255005	0.0847451	3.32327	0	0	8
Plekhg1	0.00646773	0.0214824	3.32147	6.59978e-18	2.25089e-16	8
Podxl	0.00758832	0.0251871	3.31919	7.66279e-21	3.29947e-19	8
Plxna2	0.00566714	0.0188063	3.31849	2.74826e-16	8.73862e-15	8
Ccdc152	0.00212254	0.00703966	3.31662	6.04986e-07	7.97439e-06	8
Nr5a2	0.00238158	0.00789143	3.31352	1.63717e-07	2.33359e-06	8
Rapgef5	0.0142702	0.0472272	3.3095	3.21117e-37	2.63367e-35	8
Rasgrp3	0.0110194	0.0364309	3.30607	5.61549e-29	3.47488e-27	8
Uts2b	3.1216e-06	0.000992808	318.044	2.71183e-06	2.39932e-05	9
A230001M10Rik	5.97763e-06	0.00145787	243.888	4.45569e-09	5.82113e-08	9
Cldn6	3.54401e-05	0.00683452	192.847	9.99127e-31	5.58107e-29	9
Dcx	4.32132e-06	0.000783268	181.257	6.68478e-05	0.00046866	9
Krt17	2.16629e-05	0.00356643	164.633	1.65786e-15	4.02168e-14	9
Veph1	1.20361e-05	0.00189412	157.37	1.39099e-09	1.97995e-08	9
Lce6a	1.17251e-05	0.00164769	140.526	3.00535e-08	3.54535e-07	9
Snorc	5.01917e-06	0.000704657	140.393	6.69291e-05	0.000468912	9
1700049E15Rik	6.55818e-06	0.000907883	138.435	0.000258884	0.00162435	9
Slc5a1	7.02363e-05	0.00922492	131.341	6.06062e-39	4.37975e-37	9
Ddit4l	8.79486e-05	0.0111544	126.829	9.61492e-49	9.74123e-47	9
Ankrd1	0.000292123	0.0353352	120.96	0	0	9
Kcnma1	1.33814e-05	0.0015021	112.253	6.35718e-07	6.20937e-06	9
Bex4	7.38928e-05	0.00827273	111.956	5.36325e-35	3.44247e-33	9
Cxcl5	0.000684908	0.0753592	110.028	0	0	9
Wfdc3	2.40682e-05	0.0025403	105.546	1.51029e-11	2.59257e-10	9
Mia	1.03799e-05	0.00106807	102.898	1.31054e-05	0.000104259	9
Tnfrsf19	3.25975e-05	0.00297188	91.1691	3.06057e-12	5.62961e-11	9
Msmp	6.59251e-06	0.000598876	90.8419	0.00480451	0.0218337	9
Bdkrb2	1.19161e-05	0.00108095	90.7138	1.31035e-05	0.000104259	9
Pax1	3.90065e-06	0.000351054	89.9988	0.00165553	0.00855412	9
Psors1c2	8.06945e-06	0.000718251	89.0087	0.00480041	0.0218247	9
Foxa1	3.30917e-05	0.0028817	87.0822	3.06158e-12	5.62961e-11	9
Pkhd1	0.000206341	0.017706	85.8093	9.72072e-72	1.21029e-69	9
Sytl5	2.35963e-05	0.0019886	84.2763	6.03342e-09	7.71083e-08	9
Lamc3	4.22071e-05	0.00353121	83.6639	3.0724e-14	6.6702e-13	9
Dcdc2a	0.000299619	0.0244565	81.6254	0	0	9
Cftr	6.52045e-05	0.00532186	81.618	1.23134e-22	4.64402e-21	9
Eprn	1.38105e-05	0.00106306	76.9753	1.31056e-05	0.000104259	9
Ptgds	3.82582e-05	0.00292006	76.3251	3.06108e-12	5.62961e-11	9
Slc25a48	1.47523e-05	0.00111951	75.8871	1.30985e-05	0.000104259	9
Bex1	0.000101954	0.00762912	74.8288	3.11518e-29	1.57805e-27	9
Gjb4	2.57952e-05	0.00190069	73.6839	6.03644e-09	7.71083e-08	9
Lurap1l	0.000385506	0.0283766	73.6088	0	0	9
Sox9	0.000708529	0.0514276	72.5836	0	0	9
Mme	7.24955e-05	0.0052219	72.0306	9.25586e-21	3.199e-19	9
Scara3	0.00039139	0.0280665	71.7097	0	0	9
Cdh6	0.000206315	0.0142921	69.2733	2.20755e-56	2.45299e-54	9
Slc34a2	1.7562e-05	0.00120788	68.7784	6.37284e-07	6.21878e-06	9
Krt23	0.000145542	0.00999082	68.6455	5.99003e-39	4.35923e-37	9
Cyp4f14	3.37615e-05	0.00224628	66.534	1.07894e-09	1.56379e-08	9
C2cd4b	2.70535e-05	0.00175556	64.8921	1.15944e-07	1.276e-06	9
Sall1	2.23152e-05	0.0014223	63.7368	2.15078e-06	1.91336e-05	9
Wfdc15b	6.27896e-05	0.00398662	63.4918	3.096e-16	7.99851e-15	9
Fam81a	7.02517e-05	0.00440807	62.7467	5.62431e-17	1.52151e-15	9
D630011A20Rik	3.65746e-05	0.00228753	62.5444	1.07871e-09	1.56379e-08	9
Map3k21	5.55062e-05	0.00343548	61.8936	1.00581e-13	2.09643e-12	9
Wnt10a	1.94401e-05	0.00117691	60.5405	3.80007e-05	0.000279819	9
Wfdc18	0.000895856	0.0538787	60.1422	0	0	9
Shank2	0.000160562	0.00953019	59.3554	3.82625e-37	2.63603e-35	9
Srd5a2	2.32758e-05	0.00137765	59.1882	2.15146e-06	1.91336e-05	9
Cldn4	0.00046175	0.0270302	58.5387	0	0	9
Nipal2	0.000114044	0.00649936	56.9898	1.01788e-23	4.06129e-22	9
Erbb4	4.14669e-05	0.00232768	56.1335	5.82649e-11	9.42269e-10	9
Pak3	3.66932e-05	0.00205704	56.0605	1.93899e-08	2.35183e-07	9
Nme5	3.72926e-05	0.00208805	55.991	1.93871e-08	2.35183e-07	9
Igsf11	4.25877e-05	0.00237239	55.7061	3.11834e-09	4.19042e-08	9
Ccl20	5.96118e-05	0.00331106	55.5437	1.00622e-13	2.09643e-12	9
Clca3a2	2.08802e-05	0.00112094	53.6843	3.80169e-05	0.000279819	9
Capsl	7.85415e-05	0.0042053	53.5424	2.86454e-15	6.77395e-14	9
Spp1	0.0288034	1.5331	53.2265	0	0	9
Dsc2	5.96718e-05	0.00316874	53.1028	1.75455e-12	3.333e-11	9
Ces1d	0.000368189	0.0195119	52.9943	1.58595e-71	1.95109e-69	9
Fgfr4	5.01796e-05	0.00265526	52.915	1.033e-11	1.80932e-10	9
Cnr1	1.35176e-05	0.000712494	52.7087	0.000259457	0.00162597	9
Sorbs2	0.000690425	0.0358249	51.8881	0	0	9
Cp	0.00283041	0.145313	51.34	0	0	9
Bche	0.000211355	0.0107887	51.0454	1.26982e-39	9.44053e-38	9
Hebp2	9.34335e-05	0.00476605	51.0101	1.69985e-18	5.25936e-17	9
Ppp2r2b	5.70159e-05	0.00290649	50.9769	2.98166e-11	4.98584e-10	9
Dsg2	0.000374871	0.0190785	50.8935	2.70205e-70	3.28505e-68	9
Aif1l	4.65297e-05	0.00225585	48.4819	3.1199e-09	4.19042e-08	9
Sctr	2.93304e-05	0.0014063	47.9468	2.15092e-06	1.91336e-05	9
Fgf12	2.36649e-05	0.00112169	47.3989	3.80158e-05	0.000279819	9
Fermt1	0.000217443	0.0102827	47.2892	3.535e-37	2.45172e-35	9
Foxj1	0.000119341	0.00563448	47.2134	2.89461e-21	1.02441e-19	9
Tmem45a	0.000137307	0.00646401	47.077	1.75744e-24	7.32314e-23	9
Syt1	2.45407e-05	0.00115445	47.0421	3.80056e-05	0.000279819	9
Plxnb1	0.000117937	0.00542466	45.9961	4.76711e-20	1.59428e-18	9
Chmp4c	0.000215248	0.00985525	45.7855	5.82122e-36	3.88107e-34	9
Macc1	5.0547e-05	0.0023	45.5022	3.1192e-09	4.19042e-08	9
Ubd	7.77479e-05	0.00344286	44.2824	1.71907e-14	3.8204e-13	9
Sftpd	0.000583276	0.0254578	43.6463	0	0	9
Scube3	3.56061e-05	0.00155382	43.639	5.53691e-06	4.66469e-05	9
Shisa4	0.000100625	0.00437631	43.4914	2.85693e-17	7.91516e-16	9
Wnt7a	1.76343e-05	0.000765957	43.4357	0.000259237	0.00162558	9
Hnf1b	0.000202275	0.00863596	42.6942	2.36217e-30	1.26527e-28	9
Crp	0.000213675	0.00911751	42.67	2.45009e-32	1.45513e-30	9
Efhd1	3.30346e-05	0.00138363	41.8841	5.54276e-06	4.66469e-05	9
Prss22	3.32695e-05	0.00137485	41.3245	5.5431e-06	4.66469e-05	9
Grhl2	7.14215e-05	0.00292698	40.9818	7.65743e-11	1.22685e-09	9
Itgb6	0.000204492	0.008362	40.8915	2.36305e-30	1.26527e-28	9
Ppargc1a	5.45932e-05	0.00221085	40.4968	1.18979e-07	1.30316e-06	9
Pcsk9	3.06498e-05	0.00124028	40.4661	8.57525e-05	0.000586998	9
Tspan8	0.000660921	0.0265448	40.1633	0	0	9
Ctxn1	0.000109299	0.0043864	40.1322	7.63301e-17	2.04882e-15	9
Dab1	5.25444e-05	0.0021016	39.9966	3.12234e-09	4.19042e-08	9
Syne4	4.26273e-05	0.00170133	39.9117	8.104e-07	7.69516e-06	9
Fras1	3.12163e-05	0.00123547	39.5779	8.57546e-05	0.000586998	9
Epdr1	4.33617e-05	0.00169352	39.0557	8.10433e-07	7.69516e-06	9
S100a6	0.0755657	0.00436749	0.0577972	0	0	10
Cfp	0.00544749	0.0650149	11.9348	0	0	10
Axl	0.00404271	0.0387304	9.58032	0	0	10
Apoe	0.444564	1.33482	3.00254	0	0	10
Adgre1	0.00246294	0.0362378	14.7132	0	0	10
Ccl24	0.00181742	0.0324741	17.8682	0	0	10
Hmox1	0.0138489	0.155071	11.1974	0	0	10
Mmp12	0.00719401	0.0526106	7.31312	0	0	10
Ctsb	0.0890559	0.437429	4.91185	0	0	10
Clec4f	0.00263245	0.208951	79.3748	0	0	10
Cybb	0.0164044	0.0749789	4.57067	0	0	10
Ctss	0.0554911	0.157873	2.84501	0	0	10
Lpl	0.0140655	0.159096	11.3111	0	0	10
Cd5l	0.00631752	0.363197	57.4903	0	0	10
Fabp7	0.00183991	0.0574786	31.2399	0	0	10
Lgmn	0.0351873	0.177668	5.04921	0	0	10
Clu	0.093155	0.00653397	0.0701408	0	0	10
C6	0.0005271	0.0369124	70.0293	0	0	10
Aif1	0.0107627	0.0506639	4.70737	0	0	10
Csf1r	0.00921233	0.0808113	8.77208	0	0	10
Fth1	0.452629	0.665263	1.46978	0	0	10
Dnase1l3	0.145871	0.0567996	0.389383	0	0	10
Slc40a1	0.0103486	0.138119	13.3467	0	0	10
Marco	0.00249846	0.164611	65.8848	0	0	10
Cst3	0.228419	0.110909	0.485551	0	0	10
Vcam1	0.0142767	0.0641005	4.48987	0	0	10
Spp1	0.0932555	0.00510832	0.0547777	0	0	10
Cd163	0.000431831	0.0257992	59.7438	0	0	10
Ctsc	0.0105474	0.104611	9.91822	0	0	10
Hpgd	0.0120356	0.0615841	5.11684	0	0	10
Ccl5	0.100901	0.00235992	0.0233885	0	0	10
Creg1	0.0136129	0.105412	7.74351	0	0	10
H2-Aa	0.194587	0.0549784	0.282539	0	0	10
H2-Ab1	0.171312	0.0453486	0.264714	0	0	10
Apoc1	0.0148925	0.23805	15.9846	0	0	10
Cd300ld	0.0036685	0.0397579	10.8377	0	0	10
C1qa	0.0271284	0.289102	10.6568	0	0	10
C1qc	0.0195593	0.228748	11.6951	0	0	10
C1qb	0.0361856	0.248745	6.87413	0	0	10
Lrp1	0.00884899	0.0507743	5.73786	0	0	10
Grn	0.0208876	0.121806	5.83153	0	0	10
Cd74	0.528756	0.150946	0.285474	0	0	10
Vsig4	0.00246462	0.141633	57.4666	0	0	10
Igf1	0.00528209	0.0493119	9.33569	0	0	10
Timd4	0.000428066	0.0249952	58.3909	0	0	10
S100a8	0.127587	0.00617993	0.048437	0	0	10
S100a9	0.147681	0.00606376	0.04106	0	0	10
Sdc3	0.00267883	0.0314131	11.7265	0	0	10
H2-Eb1	0.16424	0.0339015	0.206415	0	0	10
Mpeg1	0.0189678	0.0863092	4.55029	0	0	10
Gpx1	0.0535	0.190583	3.5623	0	0	10
Lyz2	0.119429	0.244192	2.04467	0	0	10
Wfdc17	0.0361287	0.406788	11.2594	0	0	10
Il18bp	0.00201375	0.0416987	20.707	0	0	10
Ftl1	0.225356	0.474573	2.10589	0	0	10
Mafb	0.0108624	0.0626482	5.76745	0	0	10
Tpt1	0.489704	0.24522	0.500751	0	0	10
Tmsb4x	0.873496	1.22771	1.40551	0	0	10
Tmsb10	0.139306	0.00806217	0.0578737	0	0	10
Malat1	1.73602	1.03343	0.595283	0	0	10
Nr1h3	0.0010933	0.0226029	20.6741	3.7931e-63	6.42588e-61	10
BC005537	0.019294	0.0667897	3.46168	7.16455e-52	1.19417e-49	10
CT010467.1	7.39421	10.2625	1.38791	2.2849e-50	3.74795e-48	10
S100a11	0.0447912	0.00346266	0.0773067	5.51572e-49	8.90616e-47	10
Fau	0.144984	0.0608509	0.419707	1.21907e-47	1.93813e-45	10
Dmpk	0.00132473	0.0197038	14.8739	1.84655e-47	2.89125e-45	10
Paqr9	0.00026574	0.0128158	48.2269	1.11332e-46	1.71718e-44	10
Ptprb	0.119845	0.0464857	0.387882	1.50641e-44	2.2893e-42	10
Txn1	0.0350915	0.0881699	2.51257	2.7888e-42	4.17673e-40	10
Lipa	0.0114166	0.0451546	3.95516	3.51874e-42	5.19467e-40	10
Clec7a	0.0190314	0.0596997	3.13691	3.81751e-41	5.55636e-39	10
St3gal5	0.00733935	0.0356944	4.86343	9.35195e-41	1.34226e-38	10
Rgs1	0.0321106	0.0818027	2.54753	2.60858e-40	3.69275e-38	10
Fcgr4	0.00185307	0.019043	10.2765	1.52891e-38	2.1351e-36	10
Lilra5	0.000411961	0.0119794	29.0789	1.84295e-38	2.53934e-36	10
Fcer1g	0.0572472	0.117778	2.05735	6.27766e-37	8.53597e-35	10
Igfbp7	0.0853895	0.0300638	0.352078	1.13437e-36	1.52241e-34	10
Hbb-bs	0.0290073	0.00116822	0.0402732	1.17958e-36	1.5628e-34	10
Blvrb	0.00905103	0.0374406	4.13661	2.5516e-36	3.33775e-34	10
Actb	0.674656	0.874961	1.2969	2.77995e-36	3.591e-34	10
Slc15a3	0.0103373	0.039397	3.81115	1.52977e-35	1.95169e-33	10
Msr1	0.00968214	0.037578	3.88117	7.15126e-35	9.01234e-33	10
Ptgs1	0.00984256	0.0380838	3.86929	9.39416e-35	1.16963e-32	10
Smpdl3a	0.00878474	0.0356151	4.0542	1.16208e-34	1.42963e-32	10
Cd207	0.000473001	0.0115584	24.4363	2.17432e-34	2.64346e-32	10
S100a4	0.0291174	0.00172872	0.0593708	2.79978e-34	3.36429e-32	10
Gngt2	0.0174505	0.0524068	3.00317	7.1044e-34	8.43873e-32	10
Laptm5	0.0396039	0.0887257	2.24033	7.65628e-34	8.99091e-32	10
Sat1	0.0320436	0.0767148	2.39408	1.82135e-33	2.11482e-31	10
Kctd12	0.0173456	0.0515822	2.97379	2.76533e-33	3.17521e-31	10
Sirpa	0.0112087	0.0397385	3.54532	7.76167e-33	8.81419e-31	10
Clec1b	0.0142318	0.0453651	3.18758	2.976e-32	3.34282e-30	10
Cd68	0.00982769	0.0367463	3.73906	4.06456e-32	4.51647e-30	10
Abca1	0.00785404	0.0324845	4.13603	8.79593e-32	9.66991e-30	10
Slc7a8	0.00179139	0.0166348	9.28597	1.96092e-31	2.13307e-29	10
Fxyd5	0.0513166	0.0131507	0.256267	2.0814e-31	2.24054e-29	10
Treml4	0.00119648	0.0141901	11.8599	3.10259e-31	3.30538e-29	10
Trbc2	0.0212607	0.000257071	0.0120914	5.20645e-30	5.49015e-28	10
S100a10	0.0345677	0.00526825	0.152404	5.65596e-30	5.9039e-28	10
Ctsa	0.0118968	0.0390587	3.28312	1.49209e-29	1.54192e-27	10
Gzma	0.00301947	0.268384	88.8846	0	0	12
Cma1	2.43058e-05	0.00205292	84.462	4.96255e-09	6.66879e-08	12
Gzmc	0.000779475	0.0579028	74.2844	0	0	12
Klrb1a	0.000196656	0.0134507	68.3972	1.88596e-52	1.58451e-50	12
Klra5	0.000159579	0.00798784	50.0558	5.01216e-30	2.51435e-28	12
Gzmb	0.00321985	0.151871	47.167	0	0	12
Gzmk	0.00012367	0.00551147	44.5658	2.82196e-20	9.25781e-19	12
Ccl1	0.000108924	0.00480824	44.1431	2.95454e-18	8.4343e-17	12
Klra7	0.000342253	0.0144557	42.2368	1.00696e-48	7.59557e-47	12
Klra8	0.000149599	0.00621899	41.5711	1.80434e-21	6.34219e-20	12
Klra9	0.000297802	0.012155	40.8158	6.39203e-42	4.40368e-40	12
Ncr1	0.000622409	0.0253972	40.8047	0	0	12
Cd200r2	7.71779e-05	0.00297996	38.6115	3.53637e-12	6.43396e-11	12
Klra4	0.000226967	0.00864803	38.1026	6.58045e-30	3.2537e-28	12
Klrh1	2.92003e-05	0.00108623	37.1992	3.40407e-05	0.000270806	12
Ccl5	0.0414849	1.45042	34.9625	0	0	12
Prf1	0.000649355	0.0222994	34.3408	0	0	12
Klrc1	0.0008297	0.026665	32.1381	0	0	12
Klrb1c	0.00111765	0.0358942	32.1159	0	0	12
Klra1	0.000249347	0.00775441	31.0989	1.69051e-24	6.93242e-23	12
Klra6	9.87869e-05	0.00301665	30.5369	2.00618e-11	3.37103e-10	12
Ccdc184	0.000119557	0.00353847	29.5964	6.26028e-12	1.10967e-10	12
Olfr1258	7.63591e-05	0.00222017	29.0753	1.41296e-08	1.81764e-07	12
Klrg1	6.6299e-05	0.00187447	28.273	2.82037e-06	2.67637e-05	12
Klrc2	0.000789837	0.0217153	27.4934	4.63984e-66	4.35892e-64	12
B3galt5	8.25347e-05	0.00219494	26.5941	3.96704e-07	4.21763e-06	12
Klre1	0.000969046	0.0254053	26.2168	0	0	12
Klrb1f	0.000383074	0.00992713	25.9144	3.53486e-30	1.78192e-28	12
Eomes	0.000170441	0.00423443	24.844	3.92634e-14	8.6146e-13	12
Cd160	0.00107119	0.0248209	23.1713	0	0	12
Klra13-ps	0.000210561	0.00475413	22.5784	3.76899e-14	8.28696e-13	12
Fasl	0.000783018	0.0173949	22.2153	1.11551e-49	8.73308e-48	12
Tbx21	0.000445307	0.00963217	21.6304	1.05764e-27	4.75204e-26	12
Klra3	0.000250333	0.00536442	21.4292	1.46942e-15	3.5479e-14	12
Styk1	0.000212031	0.00445367	21.0048	4.51529e-13	8.9389e-12	12
Coch	6.25915e-05	0.00130632	20.8705	2.03362e-05	0.000169891	12
Nkg7	0.00779491	0.161577	20.7286	0	0	12
Il2rb	0.00396561	0.0758905	19.1372	0	0	12
Serpinb9	0.00340862	0.0639332	18.7563	0	0	12
Ctsw	0.00325311	0.0595851	18.3163	0	0	12
Sytl3	0.00098888	0.0178518	18.0526	2.1782e-46	1.58518e-44	12
Calca	5.70596e-05	0.00100199	17.5604	0.00295491	0.014976	12
Ifng	0.00139076	0.023863	17.1582	8.17761e-61	7.54531e-59	12
Samd3	0.000327373	0.00559221	17.0821	2.82748e-16	7.19685e-15	12
2010300C02Rik	0.000240829	0.00396266	16.4543	1.43274e-11	2.42719e-10	12
Trgc4	0.000433348	0.00702273	16.2058	1.76133e-18	5.0985e-17	12
Sytl2	0.000496955	0.0080268	16.152	2.63031e-20	8.68423e-19	12
Ikzf2	0.00136302	0.0219719	16.12	3.97693e-54	3.45358e-52	12
Trgv1	9.7147e-05	0.00154668	15.921	9.38453e-05	0.000689756	12
Cd200r4	0.000242357	0.00361103	14.8996	1.50398e-10	2.38375e-09	12
Sh2d2a	0.00180913	0.0264901	14.6425	6.56895e-63	6.11564e-61	12
Wdr95	0.000161176	0.00231285	14.3498	7.46011e-07	7.64051e-06	12
Csf2	0.000241755	0.00342711	14.176	1.5107e-09	2.14833e-08	12
Crtam	0.000171192	0.00242029	14.1378	1.13235e-07	1.28874e-06	12
Serpinb6b	0.00371391	0.0514295	13.8478	0	0	12
Klri2	0.000592539	0.00815554	13.7637	8.28242e-20	2.62548e-18	12
Cst7	0.000871508	0.0119695	13.7342	2.516e-28	1.17119e-26	12
Pdcd1	0.000263442	0.00360427	13.6815	3.4063e-09	4.68094e-08	12
Spry2	0.00329534	0.0437954	13.2901	0	0	12
Xcl1	0.00119637	0.0157992	13.2059	3.95075e-36	2.44473e-34	12
Qrfp	0.000234057	0.00293579	12.543	1.31069e-07	1.48353e-06	12
Trgc2	0.000407991	0.00505979	12.4017	5.4183e-12	9.70411e-11	12
AW112010	0.0174056	0.214843	12.3433	0	0	12
Gzmm	0.000181404	0.00221207	12.1942	1.67497e-06	1.64379e-05	12
Trdc	0.000137788	0.0016797	12.1905	0.000394994	0.00254164	12
Podnl1	0.000295067	0.00357686	12.1222	1.03026e-08	1.34598e-07	12
Hopx	0.00268444	0.0324281	12.08	0	0	12
Lax1	0.000446387	0.00530643	11.8875	2.13995e-13	4.38775e-12	12
Trgv2	0.000502884	0.00595246	11.8367	1.50372e-13	3.13928e-12	12
Klrk1	0.00439144	0.0513899	11.7023	0	0	12
Rab37	0.000473049	0.00539305	11.4006	5.15666e-12	9.25156e-11	12
Cd96	0.000674042	0.00757468	11.2377	5.78126e-17	1.53582e-15	12
Il2ra	0.000553366	0.00606851	10.9665	7.13676e-14	1.53011e-12	12
Cd226	0.00182756	0.0196485	10.7512	5.71999e-40	3.74116e-38	12
Gem	0.00214343	0.0225119	10.5027	3.07353e-45	2.20568e-43	12
Zap70	0.000847787	0.00888783	10.4836	1.93762e-18	5.57753e-17	12
Gimap3	0.00823327	0.0840483	10.2084	0	0	12
Ptpn22	0.00549138	0.054984	10.0128	0	0	12
Tox	0.000945799	0.00935494	9.89104	3.9252e-19	1.18953e-17	12
Atp8a2	0.000281263	0.00273685	9.7306	3.72836e-06	3.47107e-05	12
Stat4	0.00276118	0.0267734	9.69635	1.95635e-51	1.57945e-49	12
Ms4a4b	0.0125798	0.119599	9.50721	0	0	12
Txk	0.00608559	0.0572165	9.40195	0	0	12
Gata3	0.000882255	0.00819799	9.29208	2.55549e-16	6.53673e-15	12
Gpr174	0.000745955	0.00683658	9.16487	2.23128e-14	5.01261e-13	12
Ctla4	0.000853004	0.00772083	9.05134	7.81099e-16	1.92646e-14	12
Cd8a	0.00179168	0.0161544	9.01637	5.66359e-30	2.81383e-28	12
Krt83	0.000358483	0.00322766	9.00366	3.74178e-07	3.99871e-06	12
Il18r1	0.00153916	0.0136455	8.86555	9.33567e-26	4.0366e-24	12
Il18rap	0.00140893	0.0124869	8.86267	1.05187e-23	4.14888e-22	12
Sult2b1	0.00034071	0.00300405	8.81702	2.13654e-07	2.33147e-06	12
Ikzf3	0.00118252	0.0103817	8.77928	3.01052e-19	9.20434e-18	12
Sla2	0.000579316	0.00491785	8.48906	4.04002e-10	6.12164e-09	12
Sh2d1a	0.0010503	0.00887282	8.44792	2.28526e-16	5.88924e-15	12
Cd3g	0.00961153	0.0805829	8.38398	0	0	12
Fhl2	0.000198885	0.00165555	8.32415	0.00142554	0.00791593	12
Skap1	0.0042495	0.0338627	7.96863	5.50111e-57	4.94334e-55	12
Lck	0.00384364	0.0306144	7.96494	8.65341e-52	7.15394e-50	12
Hcst	0.0128962	0.101794	7.89332	0	0	12
Rnf43	0.000175268	0.00138224	7.88645	0.00581001	0.0266966	12
Retnla	2.07258e-05	0.00950515	458.615	2.66924e-41	8.35877e-39	13
2010320O07Rik	2.83597e-05	0.00048161	16.9822	0.00751789	0.0745584	13
Tlr8	0.000253644	0.0020408	8.04591	4.93893e-05	0.00105235	13
Ms4a4a	0.000207866	0.00161973	7.7922	0.000133806	0.00248696	13
Dpep2	0.000534561	0.00414736	7.75844	1.25196e-07	4.55556e-06	13
Gas2l3	0.000895871	0.00676091	7.54675	3.05186e-11	1.99607e-09	13
Mmp13	0.000401492	0.00296229	7.3782	1.96876e-05	0.000473143	13
Tmem132a	0.00126279	0.00889408	7.04321	5.83558e-14	5.11059e-12	13
F13a1	0.000257163	0.00179039	6.96208	0.00257868	0.0321739	13
Thbs1	0.00924256	0.063819	6.90491	0	0	13
A930007I19Rik	0.000526657	0.00359834	6.83241	6.39669e-07	2.11193e-05	13
Fcrls	0.00024327	0.0016541	6.79942	0.000277842	0.00471465	13
Cx3cr1	0.00376262	0.0249511	6.6313	2.69203e-34	7.51878e-32	13
Lrp1	0.00876063	0.0572918	6.53968	0	0	13
Slc37a2	0.000986691	0.00622152	6.30544	4.58196e-09	2.14253e-07	13
Hpgds	0.00172932	0.0108852	6.29451	2.62114e-15	2.68186e-13	13
C3ar1	0.00265744	0.0167004	6.28439	3.37829e-23	6.34749e-21	13
Siglec1	0.000324249	0.00202185	6.23548	0.000185387	0.0033376	13
Adgb	0.000329233	0.00203303	6.17503	0.00126467	0.0178053	13
A530013C23Rik	0.000286485	0.0017562	6.13015	0.000632475	0.00964789	13
Spic	0.00105774	0.00645123	6.09904	2.39518e-09	1.15125e-07	13
Adap2	0.00172577	0.010517	6.09409	1.38283e-14	1.33553e-12	13
Fnip2	0.000465499	0.00279859	6.01202	4.97293e-05	0.00105741	13
Gpnmb	0.00656106	0.038952	5.93685	2.28276e-48	7.60968e-46	13
Mafb	0.0109799	0.0646629	5.88921	0	0	13
Apobec1	0.0027898	0.0160964	5.76972	5.79521e-21	9.35746e-19	13
Daglb	0.000536188	0.00307953	5.74337	2.53737e-05	0.000582692	13
Myo5a	0.00189064	0.0108087	5.71696	2.66926e-14	2.44108e-12	13
Mitf	0.000834747	0.00475474	5.69603	3.90691e-07	1.32809e-05	13
E230029C05Rik	0.00130363	0.00730441	5.60314	4.58946e-10	2.6059e-08	13
Abca9	0.000611043	0.00334504	5.47432	1.28835e-05	0.000327927	13
Slc16a10	0.00112129	0.00607657	5.41927	2.6346e-08	1.10227e-06	13
Vcan	0.000347638	0.00187139	5.38314	0.00148031	0.0202348	13
Gdf15	0.00275332	0.0147227	5.34724	9.5999e-18	1.24007e-15	13
Fam20c	0.000966464	0.00512205	5.29979	4.22862e-07	1.42341e-05	13
Adgre4	0.00108622	0.00571587	5.26218	8.07062e-08	3.07756e-06	13
Rnf150	0.000633287	0.00332136	5.24464	1.76345e-05	0.000433892	13
Slc8a1	0.00122965	0.00642924	5.22851	2.06409e-08	8.84955e-07	13
Fn1	0.0054394	0.0279751	5.14305	3.37288e-32	8.2989e-30	13
Itgb5	0.00338793	0.0173403	5.11825	2.06402e-20	3.23176e-18	13
F7	0.000228768	0.00116729	5.10249	0.00877471	0.0840773	13
Pla2g15	0.0010084	0.00510353	5.06103	7.43474e-07	2.40848e-05	13
Best1	0.000398668	0.00201678	5.0588	0.000531156	0.0082915	13
Asph	0.00267599	0.0134483	5.02554	1.74849e-15	1.82514e-13	13
Arhgap19	0.000787875	0.00395515	5.02003	5.14593e-06	0.000143456	13
Ldlrad3	0.000440434	0.00218356	4.95774	0.000961798	0.0140385	13
Tpcn2	0.000541999	0.00267887	4.94257	0.000129667	0.0024231	13
Csf1r	0.0105659	0.051879	4.91002	0	0	13
Slc15a3	0.0100802	0.0491304	4.87397	0	0	13
Slc11a1	0.00352624	0.0170497	4.8351	4.66535e-19	6.79038e-17	13
Fzd7	0.000429603	0.0020637	4.80374	0.000834917	0.0122906	13
F10	0.000830403	0.00397886	4.79148	3.96395e-05	0.000866036	13
Rab7b	0.00308641	0.0146742	4.75446	4.32653e-16	4.80756e-14	13
Sh3pxd2b	0.00116764	0.00549634	4.70722	9.27415e-07	2.93985e-05	13
Lilr4b	0.000636936	0.00298769	4.69073	8.51748e-05	0.00169595	13
Abca1	0.00779675	0.0364566	4.67586	2.46569e-37	7.28011e-35	13
Cacna1d	0.000228609	0.00105353	4.60841	0.00877873	0.0840773	13
Lyz1	0.000423187	0.00193381	4.56965	0.00385521	0.0442293	13
Serpine1	0.000829458	0.00374635	4.51662	0.00016345	0.00298426	13
Cd300lb	0.00127363	0.00573685	4.50434	6.67857e-07	2.18406e-05	13
Bhlhe41	0.000646559	0.00289971	4.48483	0.000430501	0.00691881	13
Mmp12	0.00799855	0.0356983	4.46309	3.27976e-35	9.41472e-33	13
Ccl8	0.000356184	0.00158775	4.45768	0.00816477	0.0796739	13
Rasa4	0.00160793	0.00715571	4.45027	6.68215e-08	2.57662e-06	13
Fgd4	0.0021336	0.00944101	4.42493	1.70002e-10	1.0214e-08	13
Lsmem1	0.000332179	0.00146971	4.42445	0.00633794	0.0651747	13
Il10	0.000515783	0.00223903	4.34102	0.00207524	0.0268404	13
Tlr7	0.000909702	0.00392743	4.31727	1.95688e-05	0.000471385	13
Tnfrsf11a	0.00102597	0.00441635	4.30456	1.56116e-05	0.000391578	13
Cmklr1	0.000712469	0.00305798	4.29209	0.000848552	0.0124736	13
Ms4a7	0.00323199	0.013777	4.26272	3.05618e-14	2.74631e-12	13
Axl	0.00485257	0.0206107	4.24737	6.20412e-20	9.42844e-18	13
Clec4a3	0.00217985	0.00925301	4.24479	1.06859e-09	5.52138e-08	13
Ace	0.000759652	0.0032198	4.23851	0.000333482	0.00554052	13
Atp13a2	0.00261177	0.0110562	4.23324	1.76538e-11	1.19238e-09	13
Mpeg1	0.0194063	0.081324	4.19061	0	0	13
Chil3	0.00432134	0.0180759	4.18294	2.16347e-17	2.76016e-15	13
Klra2	0.000794036	0.00331459	4.17435	0.000461521	0.00736012	13
Tgfbi	0.00821615	0.034212	4.16399	2.26705e-31	5.44831e-29	13
Adgre5	0.00391775	0.0163128	4.16381	1.56017e-15	1.64519e-13	13
Cybb	0.0168111	0.0699653	4.16184	0	0	13
Tlr1	0.000574607	0.00238288	4.14698	0.000887671	0.0130301	13
Clec4a1	0.00166999	0.00689816	4.13067	1.17638e-07	4.35724e-06	13
Mfsd12	0.00104525	0.00430058	4.11442	7.58581e-05	0.00153409	13
Gpr137b-ps	0.00310734	0.0127788	4.11246	2.17929e-12	1.63194e-10	13
Adgre1	0.00342146	0.0140688	4.11193	1.78839e-13	1.45521e-11	13
Aoah	0.000525208	0.00215465	4.10247	0.00233132	0.0294162	13
Rgs1	0.0306728	0.125025	4.07607	0	0	13
Abcg3	0.00104098	0.00423094	4.06439	1.75236e-05	0.000432192	13
Tgfbr1	0.00428791	0.0173791	4.05304	2.2067e-16	2.59137e-14	13
Apoe	0.432427	1.74646	4.03874	0	0	13
Slc7a8	0.00214648	0.00865379	4.03162	1.10897e-08	4.96107e-07	13
Fbxo32	0.00210372	0.00844999	4.0167	2.98919e-08	1.23069e-06	13
Tcirg1	0.00387239	0.0154626	3.99305	1.41071e-14	1.34984e-12	13
Ddhd1	0.00112769	0.00446581	3.96013	4.17866e-05	0.000907191	13
Emilin2	0.00257906	0.0101996	3.95475	1.84947e-10	1.10476e-08	13
Nlrp1b	0.000348971	0.00137049	3.92722	0.00721389	0.0723771	13
Tlr13	0.00131596	0.00515663	3.91852	3.75637e-06	0.000108349	13
Ncapg2	0.000984922	0.00382481	3.88336	0.000169496	0.00308375	13
Dclre1c	0.00119974	0.00464275	3.86981	7.57633e-05	0.00153409	13
Mup11	0.000396068	0.00796011	20.0978	4.33472e-21	1.82837e-19	14
Mup7	0.000127031	0.00248738	19.5809	1.74992e-06	1.83033e-05	14
Serpina1e	0.00148385	0.0276049	18.6036	0	0	14
Sult2a8	9.70318e-05	0.00177241	18.2663	5.08589e-06	4.88897e-05	14
Mup3	0.00112625	0.0191339	16.989	4.44499e-44	4.2532e-42	14
Mup21	2.61305e-05	0.000421817	16.1427	0.00743466	0.0324039	14
Efna2	0.000278449	0.00363055	13.0385	1.80924e-09	2.84577e-08	14
F12	6.40022e-05	0.000719257	11.238	0.00228524	0.0119937	14
C9	0.000165746	0.00178211	10.752	0.000459319	0.00292639	14
Ugt2b5	0.000188785	0.0019863	10.5215	9.84027e-05	0.000745523	14
Asb4	0.00134585	0.0141206	10.492	1.00378e-26	5.40261e-25	14
Serpina1d	0.00011281	0.00117857	10.4474	0.000924462	0.00542498	14
Ifit1	0.00164159	0.0161871	9.86061	5.67731e-29	3.29603e-27	14
C8a	0.000120482	0.00114556	9.50817	0.00125752	0.00715199	14
Cfap53	0.000159884	0.00148633	9.29631	0.000349156	0.00229528	14
Hspa1b	0.0201137	0.172951	8.59864	0	0	14
Cyp2e1	0.000426776	0.00362308	8.4894	6.84294e-07	7.70316e-06	14
Ifi44	0.00172148	0.0143128	8.31424	4.61603e-24	2.2187e-22	14
Ppm1e	0.000444186	0.00364754	8.21174	1.24982e-07	1.56175e-06	14
Iigp1	0.0280825	0.227877	8.11457	0	0	14
Ckap2l	0.000763107	0.00615077	8.06017	1.01726e-10	1.84428e-09	14
Cyp3a25	0.000136769	0.00108982	7.96834	0.00166634	0.00913043	14
Car3	0.00063262	0.00503999	7.96685	2.44034e-09	3.77522e-08	14
Aass	0.00422574	0.0336392	7.96055	5.47738e-52	6.22014e-50	14
Iqcn	0.000542851	0.00418554	7.7103	1.44333e-07	1.79487e-06	14
Msh4	0.000147643	0.00112562	7.62397	0.00215798	0.0114362	14
9330104G04Rik	0.000331874	0.00245191	7.38807	3.4404e-05	0.000290704	14
Cyp2d9	0.000109401	0.000807651	7.38247	0.00804358	0.0346842	14
Ifit3b	0.000656903	0.0048117	7.32482	2.40901e-08	3.27131e-07	14
Slc10a1	0.000613455	0.00448814	7.31617	1.02729e-08	1.46427e-07	14
Nfe2l3	0.000441724	0.00322697	7.3054	5.53399e-06	5.29031e-05	14
Psd3	0.00408985	0.0291002	7.11522	4.56226e-42	4.02961e-40	14
Mbl2	0.000171903	0.00122312	7.11519	0.00342326	0.0168297	14
Chsy3	0.000347932	0.00245592	7.05863	4.25054e-05	0.000349443	14
Cyp26b1	0.0106553	0.0747034	7.0109	0	0	14
Hsph1	0.00362979	0.0249808	6.88217	2.23775e-35	1.68795e-33	14
Fam83d	0.000260704	0.00178356	6.84133	0.00250859	0.0128654	14
Zan	0.000202927	0.00138097	6.80525	0.0061398	0.0277311	14
Vipr1	0.000934466	0.00635196	6.79742	2.99648e-10	5.19557e-09	14
Gatm	0.0282346	0.191498	6.7824	0	0	14
AW011738	0.00121391	0.00814669	6.71113	4.45961e-12	9.10782e-11	14
Cps1	0.00032212	0.00214847	6.66979	0.000178232	0.00127817	14
Rtbdn	0.000554509	0.00366207	6.60418	6.20862e-06	5.88623e-05	14
Serpina1a	0.00140524	0.00912678	6.49484	8.5788e-14	2.07134e-12	14
Plekhn1	0.000573538	0.00372165	6.48893	1.31139e-06	1.40143e-05	14
Colec10	0.000606019	0.00392366	6.47448	2.26151e-06	2.3162e-05	14
Ints6	0.00354406	0.0225012	6.349	8.35632e-31	5.20206e-29	14
Mug1	0.000381168	0.00241666	6.34014	7.68993e-05	0.000594818	14
Serpina1c	0.00291493	0.0184069	6.31469	1.4542e-24	7.25974e-23	14
Rbfox2	0.00238789	0.0148815	6.23206	1.07328e-20	4.34953e-19	14
Hspbap1	0.00103262	0.00633251	6.13245	8.04096e-09	1.16055e-07	14
Hspa1a	0.0127014	0.0770628	6.06727	0	0	14
Cntfr	0.000834563	0.005055	6.05706	6.89651e-08	8.93089e-07	14
Eda2r	0.000213872	0.00129535	6.05669	0.00729416	0.0319263	14
Ugt2b36	0.000229441	0.00135234	5.89409	0.00857959	0.0363963	14
Gpr155	0.0021507	0.0126244	5.86992	3.93067e-17	1.25369e-15	14
Mx2	0.000898884	0.00517312	5.75504	3.01875e-08	4.06194e-07	14
Egr1	0.053967	0.310173	5.74745	0	0	14
Kyat3	0.000454401	0.00258982	5.69942	0.000215221	0.00150582	14
Pdk4	0.00125512	0.00712195	5.67432	2.15073e-10	3.76705e-09	14
Serpina1b	0.00235696	0.0133639	5.67	2.78366e-17	8.96148e-16	14
Pik3c2b	0.00223043	0.0125851	5.64243	1.21461e-16	3.68088e-15	14
Fam189a2	0.00118257	0.00665339	5.62619	2.11767e-09	3.30574e-08	14
Ltbp4	0.00686713	0.0384321	5.59654	3.14472e-46	3.24976e-44	14
Ago3	0.00691484	0.0383119	5.54053	2.79554e-45	2.80477e-43	14
Art3	0.00282254	0.0156281	5.53688	1.71772e-19	6.52608e-18	14
Tmtc2	0.00112352	0.00620369	5.52164	4.84131e-09	7.16764e-08	14
P2ry1	0.00127827	0.00701811	5.49034	1.47112e-09	2.33526e-08	14
Tmcc2	0.00231231	0.0126221	5.45864	3.5847e-16	1.04941e-14	14
Sntb1	0.00256788	0.0139282	5.42401	8.74046e-17	2.69624e-15	14
Igfbp4	0.0261276	0.141626	5.42056	0	0	14
Ralgapa2	0.00807492	0.0434295	5.37832	9.79522e-50	1.08843e-47	14
Fgg	0.00122845	0.00659364	5.36743	3.912e-09	5.85893e-08	14
Dmd	0.00208292	0.0110601	5.30992	2.44039e-13	5.65448e-12	14
Pde12	0.00162262	0.00860738	5.30462	4.30683e-11	8.04824e-10	14
F2	0.000323015	0.00170906	5.29097	0.00539238	0.0249217	14
Rasgrp3	0.0104833	0.0553151	5.27652	0	0	14
Mcc	0.00215498	0.0112353	5.21363	1.23944e-13	2.93099e-12	14
Fbxl7	0.00267143	0.0138993	5.20293	5.96029e-17	1.86083e-15	14
Yap1	0.00195086	0.0100795	5.16669	4.98503e-12	1.0101e-10	14
Dock6	0.00199313	0.0102607	5.14802	1.66497e-12	3.56967e-11	14
Rasal2	0.00846794	0.0435899	5.14764	1.07784e-47	1.13657e-45	14
Casp4	0.00554418	0.02848	5.13693	7.53658e-32	4.89831e-30	14
Ehd3	0.0532071	0.27312	5.13315	0	0	14
Amotl2	0.00539785	0.0276059	5.11424	1.29498e-30	7.96569e-29	14
Klf7	0.0157225	0.0803534	5.11072	0	0	14
Srsf12	0.00034174	0.00174099	5.09449	0.00702142	0.0310644	14
Crybb3	0.000472336	0.00239562	5.07185	0.00138426	0.00775333	14
Arl4d	0.00187207	0.00947249	5.05991	8.58612e-12	1.71291e-10	14
Dlc1	0.0184525	0.0933462	5.05873	0	0	14
Slfn5	0.0127524	0.0641865	5.03329	0	0	14
Vtn	0.000689993	0.00345866	5.01261	3.45684e-05	0.000291378	14
Cyp3a11	0.00100784	0.00500873	4.96975	3.0545e-06	3.04978e-05	14
A830082K12Rik	0.000729233	0.00360737	4.9468	5.18743e-05	0.000416908	14
Apob	0.00150437	0.00742196	4.93361	4.6629e-09	6.93329e-08	14
Pzp	0.0005167	0.00254578	4.92701	0.000447735	0.00287206	14
Osmr	0.00378792	0.01866	4.92618	1.801e-20	7.27012e-19	14
Pla2r1	0.00196624	0.00967081	4.91843	2.53285e-11	4.88488e-10	14
Cmpk2	0.000928814	0.00454639	4.89484	5.43033e-06	5.20566e-05	14
Gcc1	0.00141999	0.00692977	4.88015	8.14389e-09	1.17376e-07	14
Apol7c	0.000155103	0.00510423	32.9086	1.11654e-13	4.16545e-12	15
Cyp8b1	7.07773e-05	0.00231176	32.6624	5.69754e-07	1.00133e-05	15
Nudt17	8.29612e-05	0.00164742	19.8577	0.000224002	0.00223656	15
Ffar4	0.000223399	0.00361589	16.1858	7.94362e-08	1.59707e-06	15
Bcl2l14	0.000205006	0.00251772	12.2812	4.76003e-06	7.02717e-05	15
Phf11a	0.000690083	0.0084701	12.274	1.50015e-15	6.51367e-14	15
Il12b	0.000585452	0.00709743	12.123	9.08582e-14	3.40192e-12	15
Tnni2	0.00171005	0.0203873	11.9221	1.07591e-35	1.33418e-33	15
Cd74	0.391319	4.48197	11.4535	0	0	15
Cst3	0.171863	1.90567	11.0883	0	0	15
Xcr1	0.00109372	0.0116992	10.6967	4.55657e-20	2.69072e-18	15
Tlr11	0.000146969	0.00156659	10.6593	0.00109552	0.00886615	15
Gcsam	0.000253979	0.0027067	10.6572	1.46478e-05	0.000193568	15
Cldn1	0.000326128	0.00345519	10.5946	1.12083e-06	1.87119e-05	15
Ifi205	0.00179819	0.0188969	10.5088	4.58255e-30	4.5101e-28	15
Sirpb1a	0.000325961	0.00332257	10.1931	9.19936e-06	0.000127949	15
Xlr	0.000653704	0.0061694	9.43762	2.76939e-10	7.37816e-09	15
Napsa	0.00303751	0.0277728	9.14328	5.4291e-40	7.48057e-38	15
Fxyd2	0.000170402	0.00152461	8.94716	0.00175585	0.013206	15
Tspan33	0.000656477	0.00586394	8.93244	2.7702e-10	7.37816e-09	15
Pianp	0.000305157	0.00269256	8.82352	4.63384e-05	0.000542311	15
Cd209a	0.004176	0.0360525	8.63327	0	0	15
H2-DMb1	0.0124268	0.106901	8.60246	0	0	15
Gpr141b	0.00029813	0.00249514	8.36929	3.74959e-05	0.000448475	15
Mgl2	0.00166628	0.0136699	8.2038	7.25459e-19	4.00903e-17	15
Ttc39a	0.000270307	0.00219187	8.10881	0.000188832	0.00191501	15
H2-Oa	0.00172764	0.0138639	8.0248	2.80146e-19	1.58198e-17	15
Batf3	0.0019943	0.0157449	7.89496	1.35936e-21	8.61815e-20	15
Phf11b	0.00258125	0.0199976	7.74727	1.50357e-26	1.25305e-24	15
Plbd1	0.0118763	0.0917038	7.7216	0	0	15
Slamf8	0.000801014	0.00618109	7.71658	3.81954e-09	9.04358e-08	15
Naaa	0.00379065	0.0282534	7.45344	2.6917e-36	3.477e-34	15
Hepacam2	0.000422684	0.00310323	7.34172	4.35366e-05	0.000510678	15
H2-Aa	0.158973	1.16351	7.31894	0	0	15
Rtl8b	0.0013247	0.00957822	7.23049	5.00105e-13	1.76989e-11	15
H2-DMb2	0.0028981	0.0205713	7.0982	2.67227e-25	2.15744e-23	15
BC035044	0.000629274	0.00445123	7.07359	4.7499e-07	8.48252e-06	15
H2-M2	0.000345417	0.00240101	6.95104	0.000553002	0.00494353	15
Clec4b1	0.0012635	0.00875435	6.92865	8.14344e-12	2.55013e-10	15
2310040G24Rik	0.000413471	0.00281496	6.80812	0.000231102	0.00229692	15
Psmb9	0.0094465	0.0641475	6.79061	0	0	15
Tnfsf9	0.00437004	0.0294935	6.74904	4.59715e-35	5.46056e-33	15
Dynlt1c	0.000706695	0.00471751	6.67546	1.49161e-06	2.43511e-05	15
Psmb8	0.00960679	0.0637169	6.63248	0	0	15
Slc6a13	0.000290524	0.00191582	6.59435	0.00183296	0.0136665	15
H2-Eb1	0.136449	0.891868	6.53627	0	0	15
Eno3	0.000728204	0.00475156	6.52505	2.92476e-07	5.3876e-06	15
Bcl2a1d	0.00429151	0.0278715	6.49457	1.66164e-32	1.80751e-30	15
Dynlt1a	0.000306571	0.00198978	6.49044	0.00213159	0.0155784	15
Lsp1	0.00687098	0.0442597	6.44154	0	0	15
Lmo1	0.000820971	0.00521931	6.35748	1.74917e-07	3.32277e-06	15
Rtl8a	0.00183763	0.0114418	6.22639	6.60208e-14	2.49912e-12	15
Snx22	0.000647143	0.0040194	6.21099	2.28867e-05	0.000289695	15
Mreg	0.000330671	0.00202844	6.13432	0.00283337	0.0197544	15
Ltb4r1	0.00103376	0.00625649	6.05218	1.421e-08	3.13775e-07	15
Dynlt1b	0.000565441	0.00339804	6.00953	4.72153e-05	0.000550703	15
Ppt1	0.00948382	0.0569619	6.00621	0	0	15
Pak1	0.00253806	0.0152101	5.9928	1.46752e-17	7.434e-16	15
Cd83	0.01285	0.0757966	5.89859	0	0	15
Bex6	0.000333213	0.00186187	5.58764	0.00283416	0.0197544	15
H2-Ob	0.00241098	0.013436	5.57282	1.39586e-14	5.61279e-13	15
Rab30	0.000229458	0.00123901	5.39975	0.00451305	0.0291852	15
Ckb	0.0112754	0.0604726	5.36322	0	0	15
Tmsb10	0.118678	0.633536	5.33828	0	0	15
Alox5ap	0.0187361	0.0992986	5.29985	0	0	15
Avpi1	0.00388473	0.0202457	5.2116	3.17001e-20	1.91572e-18	15
Ebi3	0.00049783	0.00259336	5.20934	0.000613175	0.00539884	15
BC028528	0.00149329	0.00766252	5.1313	1.79943e-08	3.89839e-07	15
Pkib	0.00362762	0.0183561	5.0601	5.15495e-18	2.69047e-16	15
Psme2	0.0109133	0.0546763	5.01008	0	0	15
Fdps	0.00234697	0.0115111	4.90468	1.62414e-11	4.93642e-10	15
Mycl	0.000429387	0.00209421	4.87721	0.00149547	0.011611	15
Hmgn3	0.000855601	0.00409286	4.78362	3.81934e-05	0.000455237	15
Unc119	0.00373793	0.0177649	4.75261	3.09649e-16	1.4414e-14	15
Atox1	0.0343206	0.162815	4.74393	0	0	15
Slamf7	0.00442961	0.0208039	4.69657	1.23107e-18	6.73117e-17	15
Plp2	0.00192344	0.00902541	4.69232	2.42946e-09	5.9073e-08	15
Tbc1d4	0.00655131	0.030631	4.67556	7.58504e-27	6.478e-25	15
H2-Eb2	0.000482239	0.00224743	4.6604	0.00269499	0.0189874	15
Havcr2	0.00219449	0.0101878	4.64243	3.41301e-10	8.99746e-09	15
Fam221b	0.001288	0.00597753	4.64095	5.07074e-06	7.44597e-05	15
Kctd14	0.000623778	0.00288898	4.63142	0.00207126	0.0151848	15
Slc46a3	0.000741664	0.00342968	4.6243	0.000298579	0.00291086	15
Bri3bp	0.00301128	0.0138846	4.61087	9.53922e-13	3.27503e-11	15
Ppm1m	0.00252367	0.0116309	4.60874	8.06558e-11	2.30886e-09	15
H2-DMa	0.0154457	0.0696099	4.50676	0	0	15
Psme1	0.0305897	0.137159	4.48383	0	0	15
Anxa1	0.00144334	0.00644783	4.4673	1.04906e-06	1.75705e-05	15
Sdf2l1	0.00373291	0.0165878	4.44366	2.06424e-14	8.17313e-13	15
Cacnb3	0.000382967	0.00169983	4.43859	0.00471678	0.0302753	15
H2-Ab1	0.150923	0.66482	4.40503	0	0	15
Sept3	0.000488972	0.00212804	4.35207	0.00269543	0.0189874	15
Tifab	0.00142415	0.00610967	4.29004	3.59444e-06	5.43055e-05	15
Actg1	0.0879556	0.375632	4.27069	0	0	15
Cd40	0.000807592	0.00343721	4.25612	0.000495068	0.00452346	15
Ccl7	0.00102675	0.00436767	4.2539	0.000175931	0.00180185	15
Ifi30	0.0253223	0.106605	4.20994	0	0	15
Asb2	0.00051173	0.00214987	4.20118	0.00333658	0.0225214	15
Rnase6	0.00518462	0.021777	4.20031	9.92094e-18	5.10064e-16	15
Ppfia4	0.00205972	0.00861133	4.18082	1.37388e-07	2.65377e-06	15
Plet1os	0.00134373	0.00809926	6.02745	3.46266e-09	1.33023e-07	16
Bvht	0.00187697	0.0108273	5.76849	3.86834e-11	1.99877e-09	16
Gchfr	0.0010934	0.00623888	5.70592	1.14275e-06	2.85936e-05	16
Rab13	0.00200593	0.0112513	5.60903	2.75195e-11	1.45839e-09	16
2810025M15Rik	0.00512444	0.0269689	5.2628	5.15676e-24	7.72318e-22	16
Rab3b	0.00217304	0.0113238	5.21104	2.69616e-11	1.43619e-09	16
Fabp4	0.0368848	0.190467	5.16384	0	0	16
Gng11	0.0206502	0.105295	5.09896	0	0	16
Ctla2a	0.00801767	0.0400839	4.99945	1.55234e-33	3.14546e-31	16
Calml4	0.00227061	0.0113299	4.98979	6.39249e-11	3.13148e-09	16
Fam167b	0.0136223	0.0667272	4.89837	0	0	16
Enho	0.000979757	0.00479906	4.89821	4.53299e-05	0.000820383	16
Dnase1l3	0.128987	0.62718	4.86235	0	0	16
Smagp	0.00582745	0.028128	4.82682	1.15919e-22	1.53578e-20	16
Lrmda	0.000729582	0.00342398	4.69308	0.000569663	0.00776635	16
Ramp2	0.0144941	0.0677224	4.6724	0	0	16
Egfl7	0.00860073	0.0395486	4.59828	3.87658e-30	7.15367e-28	16
Vamp5	0.00813376	0.0372582	4.58068	1.30556e-28	2.36696e-26	16
Cavin2	0.00230817	0.0105164	4.55615	8.32638e-09	3.00856e-07	16
Cplx2	0.00133308	0.00601175	4.50967	8.83215e-06	0.000190945	16
Ifitm2	0.012201	0.0536021	4.39326	0	0	16
Npl	0.00209869	0.00904282	4.30879	1.21766e-07	3.62633e-06	16
Gpihbp1	0.0362397	0.154435	4.26149	0	0	16
Rhod	0.00103333	0.00438231	4.24095	0.000310521	0.00457782	16
Exoc3l4	0.00171202	0.00714231	4.17185	2.0095e-06	4.84059e-05	16
Cdc42ep5	0.00157125	0.00654467	4.16527	1.1974e-05	0.000249475	16
Gstk1	0.00103534	0.00431185	4.16467	0.000310533	0.00457782	16
Akr1b8	0.00571025	0.0235541	4.12489	6.81135e-17	6.90083e-15	16
S100a1	0.00777466	0.0319693	4.11199	7.02698e-22	9.07711e-20	16
Cmtm8	0.00675603	0.027759	4.10878	1.15708e-19	1.39037e-17	16
Smco4	0.00449256	0.0183238	4.07869	6.90731e-13	4.57565e-11	16
Clec4g	0.00276166	0.0112328	4.06739	1.26637e-08	4.45126e-07	16
Ecscr	0.00107397	0.00432527	4.02736	0.000396244	0.00569511	16
Thrsp	0.000464315	0.00186415	4.01484	0.00628339	0.0587617	16
Gmpr	0.00166095	0.00664475	4.00056	2.24482e-05	0.000436874	16
Icam2	0.00438517	0.0175087	3.9927	4.82344e-12	2.84831e-10	16
Flywch1	0.00231862	0.00922819	3.98003	1.36181e-07	4.02084e-06	16
C1qtnf1	0.000680425	0.00270517	3.97571	0.00734454	0.0668121	16
Ltc4s	0.00182864	0.0070841	3.87397	1.70998e-05	0.000339825	16
Igfbp7	0.0773205	0.296461	3.83419	0	0	16
Nexn	0.00199034	0.00760206	3.81947	1.28928e-05	0.000265936	16
Cdr2l	0.00332602	0.0126787	3.81198	9.2826e-09	3.34238e-07	16
Cdkn1c	0.00181183	0.00689839	3.80741	1.58946e-05	0.00032081	16
Car8	0.00901013	0.0339736	3.7706	7.68497e-22	9.8045e-20	16
Selenop	0.0534698	0.201482	3.76814	0	0	16
Plpp1	0.00237755	0.00895149	3.76501	7.55919e-07	1.97264e-05	16
Bik	0.00196176	0.00737193	3.75781	1.04136e-05	0.000221886	16
Nostrin	0.00503498	0.0188303	3.73989	5.65151e-12	3.29959e-10	16
Erg	0.00455459	0.0167583	3.67944	4.80409e-11	2.42173e-09	16
Slc9a3r2	0.00691961	0.0251103	3.62887	7.91326e-16	7.36718e-14	16
Fermt2	0.00980271	0.0353736	3.60855	7.44634e-21	9.27114e-19	16
Cda	0.000735416	0.00264925	3.60239	0.00980105	0.0841229	16
Ddah2	0.00634522	0.0228532	3.60164	4.85827e-14	3.69157e-12	16
Cyp26b1	0.012121	0.0434109	3.58146	3.47767e-25	5.70448e-23	16
Stx2	0.00397029	0.0142088	3.57879	7.66085e-10	3.21818e-08	16
Kank3	0.000900325	0.00322083	3.5774	0.00189266	0.0216118	16
Ada	0.00165505	0.00590379	3.56714	7.67002e-05	0.00132103	16
Mgll	0.00930369	0.032947	3.54128	1.83153e-19	2.17551e-17	16
Mtss2	0.00141588	0.00499651	3.52891	0.000242936	0.00371643	16
Ttll7	0.00303089	0.0105353	3.47599	8.24131e-07	2.13448e-05	16
Jcad	0.00355365	0.0123247	3.46818	3.42984e-08	1.1111e-06	16
Copz2	0.000868704	0.00301259	3.46791	0.00610733	0.0572714	16
Csrp2	0.00811058	0.0278693	3.43616	4.4879e-16	4.29426e-14	16
Gkap1	0.00300994	0.0103253	3.43039	7.25478e-07	1.90671e-05	16
Hpgd	0.013155	0.0449769	3.41899	2.87858e-24	4.50716e-22	16
Ift43	0.00163983	0.0055859	3.40639	0.000249876	0.00378455	16
Alox12	0.0013876	0.00469778	3.38556	0.000745135	0.00979672	16
Eva1b	0.00471176	0.015904	3.37538	1.28696e-09	5.23599e-08	16
Rhoc	0.00848502	0.0281524	3.31789	1.02708e-15	9.39279e-14	16
Rras	0.00511651	0.0169318	3.30925	1.06944e-09	4.41083e-08	16
Msrb3	0.00775111	0.0255701	3.2989	7.54914e-14	5.61244e-12	16
Ccdc85b	0.00703882	0.0232069	3.29699	5.97282e-13	4.008e-11	16
Bok	0.0036199	0.011894	3.28573	5.2375e-07	1.40949e-05	16
Crip2	0.0070249	0.0230568	3.28216	5.62346e-13	3.79822e-11	16
Fkbp1a	0.0243969	0.079945	3.27685	0	0	16
Clec1b	0.0145906	0.0474579	3.25264	1.43301e-24	2.27826e-22	16
Hotairm1	0.00310436	0.0100065	3.22336	3.8048e-06	8.87557e-05	16
S100a16	0.00933394	0.0299146	3.20493	7.86956e-16	7.36718e-14	16
Mxra7	0.00283674	0.00908011	3.2009	3.04765e-06	7.19051e-05	16
Dusp3	0.0148912	0.0475258	3.19153	1.97883e-23	2.88018e-21	16
Khdrbs3	0.00327208	0.0103616	3.16667	2.7529e-06	6.55092e-05	16
S100a13	0.0173379	0.0548685	3.16465	5.80339e-27	9.99538e-25	16
Uaca	0.00218579	0.006832	3.12565	0.000119738	0.00198296	16
Il13ra2	0.00101973	0.00318466	3.12303	0.00382415	0.0390888	16
Maged2	0.00171222	0.00533582	3.11631	0.000364068	0.0052693	16
Fez2	0.00298207	0.00927399	3.10992	2.0183e-05	0.000396522	16
Fam124a	0.00830745	0.0258029	3.106	3.65753e-13	2.55385e-11	16
Acyp2	0.000902403	0.00279861	3.10128	0.00696633	0.0641051	16
Nkd1	0.00144304	0.00447013	3.09772	0.000959346	0.0122765	16
Fcgrt	0.0059929	0.0183302	3.05865	2.48871e-09	9.7418e-08	16
Wnt2	0.00718	0.0219126	3.0519	3.35166e-11	1.7405e-09	16
Wtip	0.00127686	0.0038748	3.03463	0.0043708	0.0434306	16
Cdc42ep2	0.00395516	0.0120021	3.03453	8.32884e-07	2.14463e-05	16
Cd59a	0.00902528	0.0272951	3.02429	3.8903e-13	2.68016e-11	16
Wwtr1	0.00715786	0.0214309	2.99404	8.79642e-11	4.24777e-09	16
Vegfb	0.00172718	0.00516925	2.99288	0.00121507	0.0149305	16
Rilpl1	0.00158543	0.00473925	2.98926	0.00192467	0.0219525	16
Twf1	0.00160038	0.0047767	2.98472	0.00214392	0.0239272	16
Upp1	0.00168401	0.00497644	2.95511	0.00307588	0.0325345	16
Dpysl3	0.0036291	0.0106975	2.9477	4.75954e-06	0.000108816	16
Klk1	0.000123455	0.109734	888.856	0	0	17
Cox6a2	0.000111525	0.0981553	880.123	0	0	17
Myh13	2.30399e-06	0.00113847	494.13	1.28293e-05	0.000174904	17
Klk1b27	4.24041e-05	0.0207001	488.163	0	0	17
Atp2a1	1.4459e-05	0.00660204	456.604	2.14234e-22	1.38368e-20	17
Dntt	3.13948e-05	0.0130718	416.367	1.32573e-39	1.35644e-37	17
Pgam2	1.18712e-05	0.00436114	367.373	2.04726e-14	7.58293e-13	17
Sh3bgr	7.44081e-05	0.0255498	343.374	0	0	17
Siglech	0.000708157	0.238244	336.428	0	0	17
Olfr164	3.57723e-05	0.00962311	269.01	3.94264e-30	3.48233e-28	17
Havcr1	1.97687e-05	0.00489061	247.392	3.09056e-15	1.26236e-13	17
Iglv3	6.01828e-05	0.0120573	200.345	2.11435e-36	2.12133e-34	17
Foxr1	4.17995e-05	0.0063219	151.243	4.45297e-17	2.00948e-15	17
A530030E21Rik	0.000114011	0.0168669	147.941	6.8295e-47	7.27588e-45	17
Eldr	0.000139483	0.0205098	147.042	0	0	17
Cd300c	0.000386627	0.0346418	89.6	0	0	17
Lrp8	0.000297734	0.0216175	72.6069	0	0	17
Il12a	7.71667e-05	0.00542437	70.2942	3.12444e-14	1.14496e-12	17
Cacna1e	0.000151847	0.0100824	66.3984	1.01834e-24	7.35908e-23	17
Ccdc162	0.000101862	0.00605844	59.4772	6.44992e-15	2.53435e-13	17
Spib	0.000376859	0.020982	55.676	0	0	17
Rpgrip1	0.000355699	0.0180733	50.8105	2.215e-42	2.3357e-40	17
Robo3	9.30605e-05	0.00463042	49.7571	4.2865e-11	1.18758e-09	17
Pacsin1	0.000490004	0.0230435	47.0273	0	0	17
Pdzd4	0.00011622	0.00537089	46.2129	3.24523e-13	1.07833e-11	17
Cd209d	0.00111828	0.0411055	36.7578	0	0	17
Runx2	0.00142755	0.051969	36.4044	0	0	17
Iglc3	0.000137069	0.00470765	34.3451	4.76007e-10	1.22441e-08	17
Spns3	0.000283613	0.00916861	32.3279	4.75759e-20	2.68661e-18	17
Gapt	0.000250412	0.00806716	32.2155	3.35837e-18	1.67659e-16	17
Lefty1	0.000672541	0.0203979	30.3296	1.35676e-41	1.41624e-39	17
Tmem221	0.000116731	0.00347935	29.8067	6.05128e-08	1.18436e-06	17
BC147527	0.000244131	0.00721175	29.5404	2.13022e-14	7.86205e-13	17
Fcrla	0.000706691	0.0207464	29.3571	6.35135e-41	6.56349e-39	17
Dyrk3	0.000145095	0.00422747	29.1358	4.76305e-10	1.22441e-08	17
Klra17	0.000459634	0.0132991	28.934	9.14868e-27	7.2725e-25	17
Rnase6	0.00349493	0.0970194	27.76	0	0	17
Ly6d	0.0104027	0.279988	26.9149	0	0	17
Slc41a2	0.000278606	0.00741256	26.6059	5.04013e-15	2.01099e-13	17
Paqr5	0.0004664	0.0122402	26.2441	4.36365e-24	3.10993e-22	17
Pir	0.000342036	0.00869559	25.423	1.04025e-17	5.02332e-16	17
Blnk	0.00101843	0.0239756	23.5417	0	0	17
Gria3	0.000239168	0.00559608	23.3981	3.90032e-12	1.18896e-10	17
Hmgn3	0.000629074	0.0144638	22.9923	1.20081e-27	9.84851e-26	17
Sla2	0.000502125	0.0111148	22.1356	5.97804e-20	3.35745e-18	17
Mctp2	0.000835337	0.0184514	22.0885	6.54125e-34	6.25901e-32	17
Prr5	0.000363146	0.00748323	20.6067	8.7868e-14	3.12037e-12	17
Bcl11a	0.00118481	0.0243996	20.5937	0	0	17
Slco4a1	0.000198059	0.0038638	19.5084	6.77222e-08	1.31302e-06	17
Lair1	0.00320677	0.0614816	19.1725	0	0	17
Lag3	0.00069901	0.0131026	18.7446	3.79802e-23	2.53217e-21	17
Tmem229b	0.000905766	0.0168941	18.6518	2.43114e-28	2.04255e-26	17
Hs3st1	0.000680807	0.0113412	16.6585	7.80402e-19	4.11463e-17	17
Ankrd9	0.000265934	0.00424912	15.9781	4.35493e-07	7.64072e-06	17
Chdh	0.00013251	0.00204015	15.3962	0.000332105	0.00328418	17
Kmo	0.00109831	0.0160612	14.6235	4.14581e-25	3.08221e-23	17
Tnfrsf13b	0.00151122	0.0215112	14.2344	1.82388e-32	1.68286e-30	17
Bst2	0.0274584	0.39017	14.2095	0	0	17
Tlr7	0.000787427	0.010691	13.5772	1.15338e-16	5.05045e-15	17
Ly6c2	0.00956166	0.127643	13.3494	0	0	17
Kynu	0.000478188	0.00627749	13.1277	2.91714e-09	6.88258e-08	17
St8sia4	0.0085006	0.110902	13.0464	0	0	17
Ptprs	0.00213499	0.0278354	13.0378	0	0	17
C130026I21Rik	0.000362848	0.00470338	12.9624	2.96076e-07	5.32112e-06	17
Irf8	0.00120967	0.0153404	12.6815	6.28254e-22	3.88765e-20	17
Slamf9	0.00219274	0.0270974	12.3578	2.60082e-38	2.63499e-36	17
Plac8	0.0198709	0.244919	12.3255	0	0	17
Tubgcp5	0.00144463	0.0177208	12.2667	7.30035e-25	5.31281e-23	17
Srgap3	0.00083244	0.0100398	12.0607	3.15239e-14	1.15112e-12	17
Pld4	0.00604905	0.0727504	12.0267	0	0	17
Sell	0.0062746	0.0736728	11.7414	0	0	17
Scimp	0.00167401	0.0195824	11.6979	6.44004e-27	5.15902e-25	17
Zc3h12c	0.0012741	0.0148498	11.6552	2.02176e-21	1.22181e-19	17
Nucb2	0.00426137	0.049049	11.5102	0	0	17
Them6	0.00078433	0.00889137	11.3363	1.1753e-12	3.66936e-11	17
Lynx1	0.000244297	0.00276358	11.3124	0.000304986	0.0030276	17
Ppfia4	0.00181779	0.0205541	11.3072	1.17309e-26	9.18388e-25	17
Pafah1b3	0.00241564	0.02658	11.0033	1.65774e-34	1.63153e-32	17
Traf4	0.00137857	0.0149699	10.859	1.45997e-20	8.33557e-19	17
Plaur	0.00677945	0.0721897	10.6483	0	0	17
Abca5	0.000227992	0.00239097	10.487	0.000205004	0.00212063	17
Mycl	0.000392393	0.00410615	10.4644	4.63113e-07	8.08413e-06	17
Fam214a	0.0011994	0.0125507	10.4642	3.79977e-17	1.74519e-15	17
Ccl4	0.0373433	0.381612	10.219	0	0	17
Cd200	0.00176534	0.0177918	10.0784	2.17297e-22	1.39475e-20	17
Gpm6b	0.000384349	0.00386588	10.0582	4.28319e-06	6.28728e-05	17
Prss30	0.000302545	0.0030313	10.0193	8.77832e-05	0.000990341	17
Card11	0.00139391	0.0138393	9.92836	1.4311e-17	6.87861e-16	17
Fads3	0.000601262	0.0059038	9.819	2.34941e-08	4.85576e-07	17
Rad51b	0.000184389	0.00180096	9.76719	0.0093604	0.0600065	17
Atp1b1	0.00414939	0.0402996	9.71217	0	0	17
Rgs18	0.00101945	0.00990097	9.71207	8.06073e-13	2.56306e-11	17
Mn1	0.000352025	0.00326714	9.28097	2.12396e-05	0.000276784	17
Cxxc5	0.00127152	0.0117437	9.23589	8.37122e-15	3.22386e-13	17
Tfrc	0.00155466	0.0143559	9.23409	1.8727e-17	8.83518e-16	17
Mvb12a	0.00496495	0.0456578	9.19603	0	0	17
Tubb2b	0.000555414	0.00500639	9.01381	7.71558e-07	1.29858e-05	17
H2bu2	0.000375874	0.00336032	8.94001	3.0454e-05	0.000383327	17
Tspan13	0.00574361	0.0507847	8.84194	0	0	17
Pltp	0.00159179	0.014012	8.80266	3.14844e-17	1.4525e-15	17
Gpr141b	0.000205644	0.00711377	34.5927	9.83686e-17	6.12374e-15	18
Sept3	0.000309414	0.0102902	33.257	2.56502e-22	2.45434e-20	18
Gcsam	0.000200284	0.00574883	28.7033	1.36713e-11	5.56218e-10	18
Il12b	0.000491298	0.0131094	26.6833	3.92602e-25	4.2262e-23	18
Xcr1	0.000937512	0.0216127	23.0532	1.38172e-38	2.13115e-36	18
Ifi205	0.00156252	0.0341899	21.8813	0	0	18
Htr7	0.000137209	0.00271289	19.772	3.10431e-05	0.000480959	18
Tlr11	0.000135675	0.00248338	18.3038	0.000402194	0.00472841	18
Naaa	0.00325194	0.0587305	18.0601	0	0	18
Itgae	0.000660126	0.0103368	15.6589	4.21153e-17	2.78987e-15	18
Mycl	0.000365547	0.00532776	14.5748	2.02714e-09	6.32884e-08	18
Ccl22	0.00144795	0.0188486	13.0174	3.55705e-27	4.27426e-25	18
Cst3	0.175972	2.26166	12.8524	0	0	18
Ffar4	0.000256388	0.00324811	12.6688	3.53061e-05	0.000540764	18
Hepacam2	0.000397458	0.00500071	12.5817	4.84437e-08	1.24223e-06	18
Cldn1	0.000332265	0.00415219	12.4966	1.21031e-07	2.87525e-06	18
Wdfy4	0.00316322	0.0393273	12.4327	0	0	18
Bcl2l14	0.000218904	0.00263348	12.0303	0.000186508	0.00235621	18
Ppt1	0.00876169	0.102316	11.6776	0	0	18
Tnni2	0.00185806	0.0197961	10.6541	9.25727e-26	1.01771e-23	18
Zdhhc23	0.000531	0.00509447	9.59412	4.53677e-07	9.84936e-06	18
2310040G24Rik	0.000406265	0.00385822	9.49681	4.41856e-05	0.000653239	18
Phf11a	0.000775508	0.00720985	9.29694	3.99023e-09	1.18833e-07	18
Batf3	0.00204789	0.0176725	8.62962	6.01908e-20	5.18343e-18	18
Plbd1	0.0121964	0.102509	8.4049	0	0	18
Tspan33	0.000695345	0.0058015	8.34335	7.6211e-08	1.90694e-06	18
Rab7b	0.00300196	0.0250004	8.32804	2.34298e-27	2.84851e-25	18
Rab30	0.000222914	0.00182749	8.19819	0.00172313	0.0169428	18
Kctd14	0.000594414	0.00483575	8.13534	8.93501e-06	0.000153125	18
Clec9a	0.00225887	0.0182894	8.09669	1.90388e-20	1.66734e-18	18
BC035044	0.000640122	0.0051596	8.06035	2.60943e-07	5.81161e-06	18
Anpep	0.000933716	0.007482	8.01314	4.22634e-09	1.24786e-07	18
Btla	0.00113408	0.00871738	7.68676	1.48111e-10	5.25974e-09	18
Havcr2	0.0021145	0.0160492	7.59004	5.22715e-17	3.37617e-15	18
Flt3	0.00211562	0.0159472	7.53786	5.22728e-17	3.37617e-15	18
Ttc39a	0.000286259	0.00210018	7.33663	0.000474121	0.00552998	18
Pianp	0.000330029	0.00236308	7.16023	0.000877678	0.0094184	18
Ap1s3	0.000682181	0.00485914	7.12295	3.43951e-06	6.32453e-05	18
Mctp1	0.00104701	0.00714352	6.82278	1.11183e-07	2.68449e-06	18
Ryr1	0.000696029	0.00474497	6.8172	3.93992e-06	7.19349e-05	18
H2-Ab1	0.146748	1.00036	6.81684	0	0	18
Cdk14	0.00162601	0.0103363	6.35684	1.4455e-10	5.15097e-09	18
Pak1	0.00260211	0.0163605	6.28741	1.59435e-15	9.30845e-14	18
Fgd2	0.00178906	0.0109987	6.14776	1.26295e-10	4.5475e-09	18
Ppm1m	0.00250138	0.0153724	6.14556	1.15961e-13	5.84556e-12	18
Shtn1	0.0030382	0.0186389	6.13484	1.84927e-17	1.28257e-15	18
Ncoa7	0.00424528	0.0259895	6.12198	6.69542e-23	6.52741e-21	18
Pkib	0.00364965	0.0219293	6.0086	2.0618e-19	1.71828e-17	18
Irf8	0.00138351	0.00821506	5.93786	9.04498e-08	2.19931e-06	18
H2-DMb1	0.0137058	0.0812874	5.93087	0	0	18
Slc25a20	0.00216668	0.0127932	5.90451	4.49953e-12	1.94553e-10	18
Ckb	0.011464	0.0675018	5.88814	0	0	18
H2-Eb1	0.143093	0.839938	5.86989	0	0	18
Ifi211	0.00206459	0.0121186	5.86971	5.66456e-11	2.09063e-09	18
Lmo1	0.000857596	0.00500465	5.83567	2.10626e-05	0.000339564	18
Slamf8	0.000866628	0.00503061	5.80482	2.34175e-05	0.000372302	18
Fam149a	0.000472153	0.0026956	5.70917	0.000617365	0.00699545	18
Naga	0.00375594	0.0208311	5.54618	1.51209e-17	1.06299e-15	18
Eno3	0.000768939	0.00424663	5.5227	5.01084e-05	0.000737635	18
BC028528	0.00152067	0.00838471	5.51382	5.27734e-08	1.34657e-06	18
H2-Aa	0.171347	0.943432	5.50596	0	0	18
Irf5	0.00398942	0.0219503	5.50214	4.26833e-18	3.1963e-16	18
Prss30	0.000332421	0.0018129	5.45361	0.00594074	0.0473748	18
Tlr3	0.0018028	0.00973391	5.39933	4.15769e-09	1.23111e-07	18
Pdia5	0.000974773	0.00520888	5.34369	5.68581e-05	0.000826401	18
H2-DMa	0.0155613	0.0812737	5.22281	0	0	18
Phf11b	0.00282982	0.0147304	5.20544	9.74419e-12	4.06034e-10	18
Ppfibp2	0.00100676	0.00522279	5.1877	7.46019e-05	0.00105753	18
Dna2	0.000862759	0.0044635	5.17352	0.000112741	0.00152297	18
Plac8	0.022965	0.117555	5.1189	0	0	18
Tbc1d8	0.0013952	0.00702828	5.03748	2.60454e-06	4.93859e-05	18
Ly75	0.000600069	0.0029974	4.99509	0.00193051	0.0186448	18
Bcl2a1d	0.00458048	0.0227697	4.97102	9.96525e-17	6.16652e-15	18
Tbc1d9	0.00167188	0.00827583	4.95001	1.84362e-07	4.27174e-06	18
Psmb9	0.0101658	0.0502239	4.94047	0	0	18
Cadm1	0.00366064	0.0177198	4.84064	9.71325e-14	4.94467e-12	18
Egr3	0.00209893	0.010147	4.83435	4.52232e-08	1.16626e-06	18
Snx22	0.000687804	0.00331816	4.82429	0.00376339	0.0325719	18
H2-Ob	0.00252048	0.0121432	4.81783	4.38466e-10	1.48075e-08	18
Mx1	0.000562669	0.00268778	4.77684	0.00727446	0.0567353	18
Pde1b	0.000357165	0.00170333	4.76902	0.00739042	0.0575009	18
Bri3bp	0.0030742	0.0145324	4.72721	2.64422e-10	9.10844e-09	18
Ccl17	0.00201842	0.00953745	4.72521	1.14091e-07	2.74191e-06	18
Sdf2l1	0.00379785	0.0177567	4.67546	1.18775e-12	5.43107e-11	18
Arsb	0.00149982	0.00695093	4.63451	2.46546e-05	0.000389573	18
Sept6	0.00374075	0.0172599	4.61402	7.9177e-13	3.71916e-11	18
Hdac9	0.00081381	0.0036818	4.52415	0.000391507	0.00460801	18
Erlin1	0.00159647	0.00716864	4.49031	1.06116e-05	0.000178891	18
Slamf7	0.00455668	0.0204005	4.47705	1.34951e-13	6.75126e-12	18
Aif1	0.0114473	0.0508748	4.44427	5.6502e-32	7.99851e-30	18
Tmsb4x	0.823504	3.6215	4.39767	0	0	18
Camk1d	0.00358422	0.0156407	4.36378	9.52906e-11	3.46737e-09	18
Pafah1b3	0.00276759	0.0120628	4.3586	1.07068e-08	3.02306e-07	18
Bcl2a1a	0.00343052	0.0149125	4.34702	1.49152e-10	5.27854e-09	18
Cd74	0.477179	2.07268	4.3436	0	0	18
Txndc15	0.00330187	0.0141915	4.29801	1.11742e-09	3.55305e-08	18
Jdp2	0.00404372	0.0173753	4.29685	6.02525e-12	2.55184e-10	18
Sdad1	0.00234913	0.0100575	4.28138	2.34489e-07	5.30242e-06	18
Ppfia4	0.00209888	0.0089484	4.26342	3.45252e-06	6.33718e-05	18
Fnbp1	0.0129299	0.0545914	4.22211	8.37057e-33	1.21833e-30	18
Flt3	0.0020051	0.0210242	10.4853	6.71731e-26	2.31389e-23	19
Tlr11	0.000156809	0.00160949	10.264	0.00510817	0.0750893	19
Tnip3	0.00451337	0.0449199	9.95262	0	0	19
Wdfy4	0.00335508	0.0316825	9.44315	0	0	19
Grk3	0.00213148	0.0198688	9.32159	2.89577e-23	8.54996e-21	19
Nlrp1b	0.000325439	0.00301838	9.2748	0.000100901	0.00275849	19
Htr7	0.000165903	0.0015145	9.1288	0.00610061	0.0858906	19
Itgae	0.000750198	0.00660598	8.80565	1.78514e-08	1.15298e-06	19
Sept3	0.000463208	0.00379283	8.18818	9.35804e-06	0.000350384	19
Strip2	0.000262062	0.00210762	8.04246	0.00256883	0.0433765	19
Gpr141b	0.000314194	0.00252523	8.03719	0.000696076	0.0145527	19
Siglecg	0.00107676	0.00855948	7.94933	3.03236e-09	2.25442e-07	19
Tspoap1	0.000265718	0.00210363	7.91678	0.00296226	0.0489792	19
Nectin1	0.00100708	0.00780687	7.75201	9.0331e-09	6.18199e-07	19
Hepacam2	0.000437018	0.00336899	7.70903	5.34839e-05	0.00159741	19
H2-Eb2	0.000466202	0.00353086	7.57367	8.27449e-05	0.0023236	19
Tbc1d4	0.00634331	0.0476705	7.51509	0	0	19
Ctnnd2	0.00068681	0.00512988	7.46914	2.90377e-06	0.00012248	19
Zdhhc23	0.000555843	0.00410223	7.38019	3.08764e-05	0.00101006	19
Tbc1d9	0.00159931	0.0115617	7.22921	1.98787e-12	2.30816e-10	19
Mgl2	0.00177733	0.0128215	7.21394	3.40045e-13	4.3383e-11	19
Icosl	0.00168718	0.0120162	7.12205	5.6232e-12	6.18193e-10	19
Cldn1	0.000369059	0.0026256	7.1143	0.000164728	0.00421886	19
Gpr68	0.000181441	0.00127596	7.0324	0.00720297	0.0976844	19
Dna2	0.000834954	0.00574318	6.87844	2.3773e-06	0.000104098	19
Btla	0.00115948	0.00775965	6.69238	4.80891e-08	2.88926e-06	19
Cdk14	0.00161932	0.0107962	6.66712	1.0229e-10	9.2725e-09	19
Sema7a	0.000332217	0.00212146	6.38576	0.00555242	0.0801937	19
Xcr1	0.00126138	0.00792361	6.28169	2.05205e-08	1.30097e-06	19
Trerf1	0.00178015	0.0111541	6.26581	7.8737e-11	7.33034e-09	19
Havcr2	0.00217988	0.0134757	6.18187	3.67297e-12	4.1257e-10	19
Dcstamp	0.000263983	0.00161338	6.11167	0.00257126	0.0433765	19
Srgap3	0.000941947	0.00564729	5.99533	6.67725e-06	0.000263369	19
Pid1	0.00358198	0.0211192	5.89596	9.76171e-18	1.93995e-15	19
Kmo	0.00130538	0.00765647	5.86533	1.84348e-07	1.00266e-05	19
Clec10a	0.00277396	0.0162353	5.85275	2.76786e-14	3.97265e-12	19
Gpr141	0.0011387	0.00660267	5.79842	1.29279e-06	5.85951e-05	19
Hdac9	0.000794469	0.00457897	5.76355	5.93995e-05	0.00174385	19
Itgax	0.00444751	0.0256311	5.76301	9.98353e-22	2.715e-19	19
Dapp1	0.0052172	0.0296647	5.68595	7.47275e-24	2.27128e-21	19
St8sia6	0.000381774	0.00216861	5.68035	0.00137348	0.0259955	19
Mctp1	0.00107619	0.00599257	5.56834	2.19939e-05	0.00076527	19
Fgd2	0.00181858	0.00989337	5.44016	1.89431e-08	1.21589e-06	19
Irf4	0.00102282	0.00549561	5.37298	1.36929e-05	0.00049304	19
Dock5	0.00128601	0.00688541	5.35407	8.12241e-07	3.94071e-05	19
Tm6sf1	0.00310238	0.0164699	5.3088	4.35591e-13	5.42337e-11	19
Naaa	0.00412413	0.0218616	5.3009	3.41551e-17	6.19226e-15	19
Dock10	0.00889304	0.0469825	5.28306	0	0	19
Mycl	0.000437694	0.00228521	5.22103	0.00244236	0.0417179	19
Rtn1	0.000537232	0.00280303	5.21754	0.00570881	0.0816862	19
Ccl22	0.00168713	0.00878066	5.20451	1.69071e-07	9.24431e-06	19
Itpr1	0.00447605	0.0230177	5.14242	2.24629e-17	4.22057e-15	19
Pfkp	0.00468689	0.023597	5.03468	2.32408e-17	4.28876e-15	19
Cd86	0.00420048	0.0210015	4.99978	2.85982e-16	4.92557e-14	19
Cd244a	0.0015797	0.00789252	4.99622	3.35486e-07	1.7779e-05	19
Gria3	0.00033455	0.00166261	4.96968	0.00555629	0.0801937	19
Myo1g	0.00259288	0.0128569	4.95854	5.45434e-10	4.50921e-08	19
Plcb2	0.00109435	0.00538555	4.92124	2.4103e-05	0.000827508	19
Mx1	0.000562442	0.00273895	4.86974	0.00672242	0.092257	19
Il12b	0.000718027	0.00349008	4.86065	0.000846365	0.0171161	19
Rnf150	0.000672403	0.00326174	4.85087	0.000586371	0.012838	19
H2-Ab1	0.153078	0.741557	4.84431	0	0	19
Kctd14	0.000637072	0.00306219	4.80667	0.00228442	0.0395431	19
Etv3	0.0076016	0.0363589	4.78305	9.48219e-25	3.06215e-22	19
Itga4	0.00885928	0.0419144	4.73113	4.45449e-28	1.70492e-25	19
L1cam	0.000510499	0.00240016	4.70159	0.0043993	0.0665628	19
Cysltr1	0.00140449	0.00660055	4.6996	4.77641e-05	0.00146467	19
Tspan33	0.000750734	0.00349086	4.64993	0.00109529	0.0213561	19
Cyp27a1	0.000846302	0.00391351	4.62424	0.00044752	0.0100536	19
Anpep	0.00100304	0.00459298	4.57904	0.000278397	0.00665961	19
Map3k14	0.00271594	0.0123811	4.55867	5.49424e-09	3.99841e-07	19
Spire1	0.000685541	0.00312114	4.55281	0.00317091	0.0517722	19
Nup210	0.00174479	0.00793588	4.54834	1.11967e-06	5.18862e-05	19
Bcl11a	0.00160014	0.00726725	4.54165	8.57022e-06	0.000326807	19
Amz1	0.000946812	0.0042866	4.52741	0.000912649	0.0183489	19
Slc25a20	0.00223455	0.0100468	4.49614	8.11411e-08	4.63141e-06	19
Notch2	0.00671832	0.0301103	4.48182	1.1185e-19	2.56526e-17	19
Tbc1d8	0.00141427	0.00630807	4.46031	1.07884e-05	0.000399597	19
Jarid2	0.00743805	0.0331734	4.45996	2.04726e-21	5.2891e-19	19
Fgfr1	0.002554	0.011386	4.4581	8.02692e-09	5.60474e-07	19
Bcl6	0.00195236	0.00868519	4.44855	1.04326e-06	4.85634e-05	19
Ptger4	0.00260165	0.0113038	4.34487	1.09706e-08	7.36172e-07	19
Pmaip1	0.00562031	0.0242839	4.32073	6.61541e-16	1.10264e-13	19
H2-Ob	0.00255104	0.0110004	4.31213	3.4614e-08	2.12917e-06	19
Rubcnl	0.000686626	0.00296056	4.31175	0.00317126	0.0517722	19
Eps8	0.00222451	0.00957677	4.30512	3.23447e-07	1.72294e-05	19
Slamf7	0.00458213	0.0196011	4.27772	1.46138e-12	1.73586e-10	19
Malt1	0.0123787	0.0521516	4.21303	9.73433e-31	4.19144e-28	19
Trps1	0.00536032	0.02234	4.16766	3.689e-14	5.22221e-12	19
Cd209a	0.00478942	0.0199404	4.16343	1.29096e-12	1.56951e-10	19
Paxbp1	0.00357505	0.0148841	4.16332	9.30366e-10	7.3957e-08	19
Atp8b4	0.00160396	0.00661132	4.12188	3.62406e-05	0.0011559	19
Ldlr	0.00318564	0.0130979	4.11153	5.96813e-09	4.25342e-07	19
Ptpro	0.000613602	0.00252241	4.11082	0.00911544	0.116439	19
Traf1	0.00866379	0.0355621	4.10468	3.30009e-21	8.31785e-19	19
Stk38l	0.000961583	0.00391186	4.06814	0.00400511	0.0625209	19
Specc1	0.00152145	0.00616376	4.05125	2.18133e-05	0.00076155	19
Rel	0.0215079	0.0865022	4.02188	0	0	19
Ccdc88a	0.00771691	0.0310186	4.01956	1.09941e-17	2.14365e-15	19
Dapk1	0.00313666	0.012527	3.99374	6.9316e-08	4.00174e-06	19
Ccl21a	2.88548e-05	0.00580787	201.279	3.02065e-17	2.2785e-15	20
Mmrn1	0.000433788	0.0691139	159.326	0	0	20
Nts	0.000154076	0.0180581	117.202	1.48055e-46	2.63793e-44	20
Tll1	1.82068e-05	0.00190808	104.801	9.32334e-05	0.0015743	20
Sprr2b	6.66705e-05	0.00516993	77.5445	3.96897e-12	2.02046e-10	20
Tbx1	3.14275e-05	0.00241147	76.7311	6.80823e-06	0.000148119	20
Sema3g	1.64675e-05	0.0011886	72.1784	3.79972e-05	0.000699934	20
Cyp1a1	8.89448e-05	0.00600718	67.5383	2.60024e-14	1.52676e-12	20
Meox1	4.83643e-05	0.00317811	65.712	1.80795e-08	6.17124e-07	20
Vwf	0.00168093	0.105953	63.0325	0	0	20
Cyp1b1	0.000216813	0.0121321	55.9568	4.79787e-28	6.79194e-26	20
Bmp4	0.000631286	0.0350391	55.5044	0	0	20
Comp	2.13592e-05	0.00116037	54.3265	0.0026399	0.0313212	20
Edn1	0.00140072	0.0750495	53.5791	0	0	20
Stmn2	5.92449e-05	0.00256196	43.2435	1.00441e-06	2.51932e-05	20
Npr3	0.000113144	0.00475918	42.0629	1.51401e-09	5.79475e-08	20
Syt15	5.79037e-05	0.00243064	41.9773	2.36822e-05	0.000456588	20
Foxp2	0.000142197	0.00593047	41.7059	4.29972e-13	2.3386e-11	20
Thsd7a	0.000216703	0.00893313	41.223	1.17221e-19	1.01795e-17	20
Tnni3	7.36132e-05	0.00290438	39.4546	7.67172e-08	2.35251e-06	20
Mall	5.10732e-05	0.00199579	39.0771	1.33966e-05	0.00027252	20
Bmx	0.000336201	0.0129503	38.5196	3.13255e-26	3.99652e-24	20
Fbln5	0.000437363	0.0139523	31.901	5.49118e-27	7.46656e-25	20
Fxyd6	0.000406699	0.0126981	31.2224	1.4718e-23	1.568e-21	20
Rspo3	0.00536586	0.167166	31.1537	0	0	20
Tril	4.82768e-05	0.00149528	30.9731	0.000316285	0.00470964	20
Prss23	0.0010114	0.0309604	30.6114	0	0	20
Cthrc1	3.43812e-05	0.00103158	30.0042	0.00433888	0.0474549	20
Grrp1	0.00026367	0.00741278	28.1139	9.45795e-15	5.88786e-13	20
Col8a1	0.000181748	0.00505499	27.8132	4.62188e-11	2.11339e-09	20
Fndc1	0.000309553	0.00853065	27.5579	1.72326e-16	1.23668e-14	20
Pcp4l1	0.000107894	0.00291069	26.9772	3.93238e-07	1.06659e-05	20
Nuak1	0.000794211	0.0208516	26.2545	6.00555e-36	1.0174e-33	20
Nrg1	0.000367536	0.00951013	25.8753	4.86645e-18	3.95983e-16	20
Scn3a	6.69669e-05	0.00172356	25.7375	0.000734669	0.0100899	20
Ajap1	6.66711e-05	0.00170119	25.5161	0.000734703	0.0100899	20
Serpinb9b	0.000112807	0.00287694	25.5033	1.09408e-05	0.000227539	20
Sema3a	0.000121697	0.00309868	25.4623	6.17497e-07	1.60736e-05	20
Rassf9	0.000465728	0.0118263	25.3931	2.43995e-21	2.29222e-19	20
Cpe	0.000520101	0.0131155	25.2173	2.60049e-24	2.88962e-22	20
Gpm6a	0.00100502	0.0247932	24.6694	0	0	20
Pcdh7	0.00015451	0.00376261	24.3519	1.19663e-07	3.56367e-06	20
Il7	7.8082e-05	0.00189914	24.3224	0.00103254	0.0137859	20
Rgs16	4.09283e-05	0.000980163	23.9483	0.00433954	0.0474549	20
Tmod2	9.2077e-05	0.00218412	23.7206	8.84159e-05	0.00150031	20
Cavin3	0.000520085	0.0118367	22.7591	1.19329e-20	1.10103e-18	20
Ehd2	0.000452529	0.0102274	22.6005	1.1105e-16	8.02512e-15	20
Pdlim3	0.00012221	0.00272801	22.3223	1.09432e-05	0.000227539	20
Eln	0.000822739	0.0182039	22.126	9.33094e-31	1.461e-28	20
Sncg	0.0001428	0.00312554	21.8876	1.37981e-06	3.38692e-05	20
Megf6	0.000200153	0.00437468	21.8567	3.27644e-08	1.0614e-06	20
Fbln2	0.00140463	0.0306115	21.7933	0	0	20
Clic5	0.000172028	0.00363918	21.1546	3.81495e-06	8.78216e-05	20
Rnf165	0.000237263	0.00488058	20.5704	6.06344e-09	2.19089e-07	20
Col23a1	0.000165736	0.00340149	20.5236	2.77607e-06	6.49049e-05	20
Samd5	0.000437637	0.00882939	20.1752	8.28905e-16	5.59863e-14	20
Ccdc3	8.72159e-05	0.00171158	19.6247	6.00415e-05	0.00105882	20
Epha4	0.000175827	0.00344591	19.5983	3.81575e-06	8.78216e-05	20
Pkhd1l1	0.000267095	0.00519756	19.4596	1.60236e-08	5.53807e-07	20
Serpina3n	0.00120166	0.0229253	19.078	1.99615e-36	3.43804e-34	20
Zfp521	0.000351504	0.00669031	19.0334	5.22656e-11	2.37935e-09	20
Pcdh9	7.57205e-05	0.00142872	18.8683	0.000735216	0.0100899	20
Wnt9b	0.00137758	0.0247094	17.9369	1.37595e-37	2.41002e-35	20
Tmtc1	0.000219615	0.00391249	17.8152	9.07365e-07	2.29259e-05	20
Cd200	0.00157811	0.0280036	17.745	0	0	20
Kif26b	4.087e-05	0.000720905	17.639	0.00434594	0.0474746	20
Fmo2	0.00249551	0.0430746	17.2609	0	0	20
Reln	0.000775208	0.0131252	16.9312	8.25153e-20	7.35097e-18	20
Tgfb2	0.000940063	0.0158451	16.8553	1.37743e-23	1.48275e-21	20
Ntn1	0.000465461	0.00783544	16.8337	5.63906e-12	2.84264e-10	20
Chst1	6.29116e-05	0.00104717	16.6451	0.00885477	0.0848056	20
Adgrg6	0.000727558	0.0119309	16.3985	4.24211e-18	3.4792e-16	20
Flnc	0.00010564	0.00172731	16.3509	0.00183392	0.0227511	20
Mgp	0.00230529	0.0367973	15.9621	0	0	20
Plvap	0.000903483	0.0143361	15.8676	9.29783e-22	8.97979e-20	20
AU021092	0.00107333	0.0169343	15.7773	1.56757e-25	1.88364e-23	20
Pard6g	0.000476276	0.00719219	15.1009	8.91658e-11	3.95468e-09	20
Fstl1	0.00181198	0.0273301	15.083	0	0	20
Adh6b	0.000168551	0.00251827	14.9407	3.94741e-05	0.000723272	20
Me3	0.00011221	0.00167589	14.9353	0.00234657	0.0282299	20
Adamtsl1	0.000174556	0.00260265	14.9101	5.16968e-05	0.000925883	20
Mras	0.000715509	0.0101263	14.1525	5.62378e-15	3.58742e-13	20
Ly6c1	0.00076573	0.0106539	13.9134	1.33038e-15	8.81292e-14	20
Nqo1	0.000590222	0.00813018	13.7748	6.2455e-12	3.13306e-10	20
Rbms3	0.00141042	0.0191025	13.5438	1.52742e-26	1.99801e-24	20
Plscr2	0.000542605	0.00719504	13.2602	2.67459e-11	1.26207e-09	20
Igfbp5	0.00387107	0.0487861	12.6027	0	0	20
Pgm5	0.00098954	0.012374	12.5048	8.74865e-17	6.45775e-15	20
Nsg1	0.000308005	0.00382351	12.4138	5.1711e-06	0.000114428	20
Stc1	0.000148142	0.00181283	12.2371	0.00437938	0.0477346	20
Ptprr	0.000142448	0.00174304	12.2363	0.00361562	0.0407457	20
Prox1	0.00110927	0.0132713	11.964	8.98385e-17	6.58433e-15	20
Lrg1	0.00725577	0.0862278	11.884	0	0	20
Sned1	0.00022834	0.00268533	11.7602	0.000131989	0.00214461	20
Serpine2	0.000616139	0.00706883	11.4728	1.05897e-10	4.65677e-09	20
Tnc	0.000126924	0.00145299	11.4477	0.00294071	0.034351	20
Cit	0.00121662	0.0139243	11.4451	5.6622e-17	4.24009e-15	20
Ncam1	0.00032254	0.0036712	11.3821	6.39247e-06	0.000140254	20
Ctnnal1	0.00134841	0.015299	11.346	5.95934e-19	5.04785e-17	20
Gask1b	0.00066719	0.00756044	11.3318	2.97928e-10	1.25154e-08	20
Il4	0.000227822	0.0100746	44.2215	3.57555e-22	2.35348e-20	21
Xcl1	0.00100263	0.0374028	37.3048	0	0	21
Ifng	0.00152576	0.037037	24.2744	0	0	21
Trgc4	0.000484997	0.0103266	21.292	1.32459e-17	6.74302e-16	21
Cd40lg	0.000805478	0.0164899	20.4721	2.7487e-26	2.07336e-24	21
Csf2	0.000262678	0.00521161	19.8403	7.47724e-10	1.71711e-08	21
Trgc2	0.000439474	0.0076228	17.3453	2.18828e-12	6.89441e-11	21
Art2b	0.000371018	0.00622648	16.7821	1.15414e-09	2.60983e-08	21
Lat	0.0029872	0.0471029	15.7682	0	0	21
Trgv2	0.000552135	0.0083819	15.1809	2.71609e-12	8.47977e-11	21
Izumo1r	0.000388832	0.00539494	13.8747	1.7964e-08	3.55633e-07	21
Trgc1	0.000486241	0.00671548	13.811	8.24029e-11	2.1078e-09	21
Cd160	0.0015834	0.0216197	13.654	3.03321e-29	2.52784e-27	21
Cd3g	0.00983197	0.13173	13.3981	0	0	21
Trgv1	0.000122234	0.00163745	13.3961	0.00230378	0.0157768	21
Trbc2	0.0161906	0.216643	13.3808	0	0	21
Cd3e	0.00685705	0.0835718	12.1877	0	0	21
Csta2	0.000209668	0.00255514	12.1866	0.000103197	0.00104759	21
Nkg7	0.0112445	0.134687	11.978	0	0	21
Klrb1c	0.00202837	0.0237595	11.7136	1.17524e-29	1.02059e-27	21
Klre1	0.00158393	0.0180393	11.3889	3.46467e-22	2.29512e-20	21
Lysmd2	0.000479882	0.00528388	11.0108	1.02608e-07	1.77614e-06	21
Tmsb10	0.111453	1.18279	10.6125	0	0	21
Trbc1	0.00886479	0.0937922	10.5803	0	0	21
Klrc1	0.00154394	0.0159046	10.3013	1.33034e-18	7.23562e-17	21
Art2a	0.000182084	0.00187396	10.2917	0.0070974	0.0409746	21
Hopx	0.00322497	0.0330966	10.2626	0	0	21
Actn2	0.000196602	0.0020112	10.2298	0.00821853	0.0461077	21
Sh2d1a	0.00113804	0.0115704	10.167	8.79519e-14	3.1891e-12	21
Cd3d	0.0102127	0.103647	10.1489	0	0	21
Trac	0.0060492	0.0613355	10.1394	0	0	21
Trdc	0.000167818	0.00162125	9.66073	0.00514182	0.0313669	21
Cst7	0.0011091	0.010555	9.51678	4.40281e-12	1.3382e-10	21
Cd247	0.0014328	0.0135152	9.43271	1.22323e-15	5.18069e-14	21
Ctsw	0.00464772	0.0436643	9.39477	0	0	21
Ncr1	0.00135765	0.0127468	9.38886	3.03868e-14	1.15874e-12	21
Skap1	0.00460376	0.0430498	9.35102	0	0	21
Rgcc	0.00273477	0.0254645	9.31137	9.52157e-28	7.56891e-26	21
Gata3	0.000996184	0.0092438	9.27921	5.78648e-11	1.5177e-09	21
Cxcr3	0.00134174	0.0123224	9.18391	2.20138e-14	8.45692e-13	21
Fasl	0.00122563	0.0112474	9.17682	2.86475e-13	9.93714e-12	21
Rnu12	0.000283748	0.00259027	9.12878	0.000327677	0.0028624	21
Cd226	0.00216615	0.0193664	8.94048	2.70947e-20	1.56423e-18	21
Il2rg	0.00102848	0.00897222	8.7238	7.18154e-10	1.65287e-08	21
Ccl5	0.0835021	0.721531	8.64087	0	0	21
Lck	0.00422315	0.0361745	8.56577	0	0	21
Sept1	0.00758292	0.0645663	8.5147	0	0	21
Sh2d2a	0.00240293	0.0203131	8.4535	9.3876e-21	5.6076e-19	21
Podnl1	0.000367286	0.00306772	8.3524	0.000117882	0.00116786	21
Fam189b	0.00169359	0.0140302	8.2843	4.71624e-15	1.91128e-13	21
AW112010	0.0218398	0.18007	8.24502	0	0	21
Tspan32	0.000609155	0.00501324	8.22983	5.39154e-06	7.04377e-05	21
Klra9	0.000664536	0.00541258	8.14491	1.46355e-06	2.08612e-05	21
Lpcat4	0.000682507	0.00554755	8.12819	1.68309e-06	2.36319e-05	21
Cd2	0.00378913	0.0307908	8.1261	1.23557e-30	1.14004e-28	21
Gem	0.00256133	0.0207572	8.1041	8.23702e-21	4.94892e-19	21
Cited4	0.000439952	0.00351835	7.99712	3.62867e-05	0.000404516	21
Klra3	0.000394546	0.00310333	7.86559	0.00133275	0.00976013	21
Hcst	0.014342	0.111656	7.78522	0	0	21
Gzmb	0.00794113	0.0616136	7.75879	0	0	21
Uba52	0.0276065	0.213832	7.74571	0	0	21
Asb2	0.000491179	0.00378455	7.70505	7.41548e-05	0.000773408	21
Frat2	0.00137626	0.0105075	7.63483	1.52066e-11	4.24717e-10	21
Samd3	0.000469678	0.00354985	7.55805	5.63439e-05	0.000600266	21
Tesc	0.00178537	0.0132997	7.44926	1.0121e-13	3.65701e-12	21
Dnajb1	0.00677244	0.0502176	7.415	0	0	21
Zap70	0.00102551	0.00760363	7.41448	3.22542e-08	6.11587e-07	21
Tmem273	0.000495041	0.00359361	7.2592	7.41676e-05	0.000773408	21
Ifi206	0.000934241	0.00673217	7.20602	5.98524e-07	9.06913e-06	21
Dtx1	0.000646741	0.00464907	7.18846	8.09011e-06	0.00010233	21
Txk	0.00717963	0.0507276	7.06549	0	0	21
Vps37b	0.00370102	0.0261005	7.05224	1.26777e-23	8.79271e-22	21
Ubb	0.0459821	0.320115	6.96173	0	0	21
Rflnb	0.00182292	0.0123735	6.78772	6.31384e-12	1.88032e-10	21
Rac2	0.0212643	0.14399	6.77145	0	0	21
Espn	0.000376539	0.00251875	6.68923	0.00104547	0.00796745	21
Rbm38	0.00185736	0.0123395	6.64355	8.95231e-12	2.56981e-10	21
Rab37	0.000597555	0.00387739	6.48877	0.000219933	0.00202746	21
Cd96	0.000847691	0.00549417	6.48133	9.46764e-06	0.000117313	21
Cd69	0.00732068	0.0473845	6.47269	0	0	21
Thy1	0.00327173	0.0208433	6.37073	1.3996e-17	7.05535e-16	21
Gimap3	0.0100911	0.0635071	6.29337	0	0	21
Pdcd4	0.021567	0.13479	6.2498	0	0	21
Ifi214	0.000489971	0.00305398	6.23299	0.00308908	0.0204239	21
Cd28	0.00324736	0.0201484	6.20456	6.48073e-17	3.0304e-15	21
Lcn4	0.000400072	0.00245043	6.12496	0.00133359	0.00976013	21
Klrb1f	0.000685272	0.00417527	6.09286	7.65936e-05	0.000796296	21
Ifitm10	0.00119477	0.00723763	6.05776	1.09438e-06	1.58394e-05	21
Klk8	0.00303238	0.0182905	6.03174	1.62309e-15	6.81831e-14	21
Amd2	0.00457227	0.0274479	6.00313	1.36074e-21	8.57431e-20	21
Ifi208	0.00111298	0.00660992	5.93896	3.05329e-06	4.14077e-05	21
Lax1	0.000578279	0.00339666	5.87373	0.000176062	0.00165553	21
Ifi213	0.000848721	0.0049851	5.87366	5.55174e-05	0.000592071	21
Ccr7	0.00702943	0.0407755	5.80069	6.06312e-31	5.69603e-29	21
Icos	0.00229586	0.0132463	5.76966	8.27637e-11	2.1118e-09	21
Atp8a2	0.000343498	0.00197601	5.75262	0.00500437	0.0306007	21
Trat1	0.000727066	0.00417098	5.73672	0.00011683	0.00116142	21
Churc1	0.000689829	0.0039201	5.68272	0.000491905	0.00409476	21
Dapl1	0.00185006	0.0104634	5.65573	9.50771e-09	1.92652e-07	21
[truncated: 901 more rows]

## Sheet: readme
top 100 upregulated genes per cluster (>200 cells) were calculated using
clustdiffgenes(pvalue=.01)
cluster 11 was excluded because of poor quality cells
