# Supplementary material for: An immunobiliary single-cell atlas resolves crosstalk between type 2 conventional dendritic cells and γδ T cells in cholangitis
Source: Nat Commun. 2026 Apr 10;17:3455. doi: 10.1038/s41467-026-71537-2 (PMC13076812; doi:10.1038/s41467-026-71537-2)
Supplement: Supplementary file 6 — Source data [file 41467_2026_71537_MOESM6_ESM.zip]

Archive with 38 entries (30 files):
- source_data/
- source_data/.DS_Store
- __MACOSX/source_data/._.DS_Store
- source_data/supplemental/
- source_data/main/
- source_data/supplemental/Fig. S2.xlsx
- __MACOSX/source_data/supplemental/._Fig. S2.xlsx
- source_data/supplemental/Fig. S3.xlsx
- __MACOSX/source_data/supplemental/._Fig. S3.xlsx
- source_data/supplemental/.DS_Store
- __MACOSX/source_data/supplemental/._.DS_Store
- source_data/supplemental/Fig. S4.xlsx
- __MACOSX/source_data/supplemental/._Fig. S4.xlsx
- source_data/supplemental/Fig. S9.xlsx
- __MACOSX/source_data/supplemental/._Fig. S9.xlsx
- source_data/supplemental/Fig. S7.xlsx
- __MACOSX/source_data/supplemental/._Fig. S7.xlsx
- source_data/supplemental/~$Fig. S7.xlsx
- __MACOSX/source_data/supplemental/._~$Fig. S7.xlsx
- source_data/main/Fig_2/
- source_data/main/.DS_Store
- __MACOSX/source_data/main/._.DS_Store
- source_data/main/Fig_3/
- source_data/main/Fig_4/
- source_data/main/Fig_6/
- source_data/main/Fig_7/
- source_data/main/Fig_2/Fig_2D.xlsx
- __MACOSX/source_data/main/Fig_2/._Fig_2D.xlsx
- source_data/main/Fig_3/Fig_3.xlsx
- __MACOSX/source_data/main/Fig_3/._Fig_3.xlsx
- source_data/main/Fig_4/.DS_Store
- __MACOSX/source_data/main/Fig_4/._.DS_Store
- source_data/main/Fig_4/Fig_4.xls
- __MACOSX/source_data/main/Fig_4/._Fig_4.xls
- source_data/main/Fig_6/Fig. 6.xlsx
- __MACOSX/source_data/main/Fig_6/._Fig. 6.xlsx
- source_data/main/Fig_7/Fig_7.xlsx
- __MACOSX/source_data/main/Fig_7/._Fig_7.xlsx
