# Supplementary material for: An immunobiliary single-cell atlas resolves crosstalk between type 2 conventional dendritic cells and γδ T cells in cholangitis
Source: Nat Commun. 2026 Apr 10;17:3455. doi: 10.1038/s41467-026-71537-2 (PMC13076812; doi:10.1038/s41467-026-71537-2)
Supplement: Supplementary file 6 — Source data [file 41467_2026_71537_MOESM6_ESM.zip › source_data/supplemental/Fig. S2.xlsx]

## Sheet: S2B
	DDC D10	DDC D19		expression values normalized to ctrl = 1
Itgax	12.6236	25.6542
Sirpa	3.73717	8.05727
Mgl2	2.2205	3.5582
Xcr1	0.331898	0.920335
Cd24a	5.06054	5.31291
Siglech	1.97437	4.60114
Clec4f	0.997949	1.38045
Cd11b	12.9041	18.7153
Adgre1	0.955157	1.72433
Cx3cr1	4.81716	16.1619
Ccr2	4.28325	6.64876
Tlr7	5.86548	5.06044
Cd3e	1.59659	2.73264
Pdpn	5.33059	6.49322
Dcir2	2.31776	1.98026
Cd209a	1.63455	3.82985
Epcam	6.53518	6.3003
Reln	0.697606	0.76435
Krt7	4.00573	4.64684
Cd5l	2.32641	2.8608
Vsig4	3.24173	2.72884
Des	0.998605	1.17046
Csf3r	4.6337	7.53083
Chil3	147.447	130.308

## Sheet: S2D
Area Analysis [%]	type	Pdpn	Epcam	Cd45	Reln
	ctrl_1	1.76	1.05	3.65	3.38
	ctrl_2	0.12	2.13	5.62	1.31
	ctrl_3	0.75	3.32	4.33	4.34
	ctrl_4	0.22	2.15	2.19	0.94
	ctrl_5	1.03	2.31	3.73	1.93
	ctrl_6	0.81	1.99	2.67	1.71
	ctrl_7	0.82	0.86	1.7	1.69
	ctrl_8	0.45	2.51	2.87	0.8
	ctrl_9	2.34	3.67	5.13	9.89
DDC 10days	DDC_D10_1	6.13	6.95	21.45	16.03
	DDC_D10_2	8.21	5.84	19.46	9.27
	DDC_D10_3	5.27	4.95	24.84	7.53
	DDC_D10_4	2.56	6.03	27.31	13.71
	DDC_D10_5	2.92	4.17	20.82	14.22
	DDC_D10_6	0.71	6.45	18.83	8.83
	DDC_D10_7	0.92	3.06	19.2	8.19
	DDC_D10_8	1	3.03	12.49	13.17
	DDC_D10_9	1.54	3.89	10.53	12.06
	DDC_D10_10	2.54	2.35	13.27	4.4
	DDC_D10_11	2.98	7.98	28.56	9.28
	DDC_D10_12	1.63	8.59	28.69	4.37
DDC 19days	DDC_D19_1	3.7	7.12	14.43	14.18
	DDC_D19_2	7.23	9.93	15.93	19.03
	DDC_D19_3	3.35	12.36	11.72	16.33
	DDC_D19_4	5.22	17.73	37.36	27
	DDC_D19_5	1.81	5.9	14.24	11.82
	DDC_D19_6	3.93	8.09	23.33	8.78
	DDC_D19_7	7.34	12.05	33.6	33.53
	DDC_D19_8	2.04	10.17	18.93	11.01
	DDC_D19_9	3.57	4.22	17.75	14.43
	DDC_D19_10	4.49	9.1	14.39	12.49
	DDC_D19_11	4.64	6.76	14.23	16.12
	DDC_D19_12	4.9	4.48	17.51	23.03

## Sheet: S2E
colocalization heatmaps		D10_Foreground	Ch1 Pdpn	Ch2 Epcam	Ch3 Cd45	C4 Reln
		Ch1 Pdpn		0.42744	3.45471	1.15787
		Ch2 Epcam	0.475137		4.40687	0.20766
		Ch3 Cd45	2.51569	2.28582		1.49583
		C4 Reln	0.975974	0.0829965	1.61398
		D19_Foreground	Ch1 Pdpn	Ch2 Epcam	Ch3 Cd45	C4 Reln
		Ch1 Pdpn		0.422096	2.34702	1.61396
		Ch2 Epcam	0.499893		3.37598	0.291648
		Ch3 Cd45	1.95827	2.6265		1.98642
		C4 Reln	1.22654	0.127522	1.56632
