# Supplementary material for: An immunobiliary single-cell atlas resolves crosstalk between type 2 conventional dendritic cells and γδ T cells in cholangitis
Source: Nat Commun. 2026 Apr 10;17:3455. doi: 10.1038/s41467-026-71537-2 (PMC13076812; doi:10.1038/s41467-026-71537-2)
Supplement: Supplementary file 6 — Source data [file 41467_2026_71537_MOESM6_ESM.zip › source_data/supplemental/Fig. S3.xlsx]

## Sheet: S3B
sample	Il23a	Tnf	group
ctrl1	1.27053	0.790841	1
ctrl2	0.837648	0.628376	1
ctrl3	1.06353	1.02914	1
ctrl4	0.828293	1.55165	1
DDC_D10_1	1.57849	3.52503	2
DDC_D10_2	1.42451	4.46122	2
DDC_D10_3	1.36067	3.64034	2
DDC_D10_4	2.6663	5.74391	2
DDC_D19_1	4.05453	14.5043	3
DDC_D19_2	2.41448	7.41934	3
DDC_D19_3	1.44312	6.75663	3
DDC_D19_4	1.82529	10.6282	3
