# Supplementary material for: An immunobiliary single-cell atlas resolves crosstalk between type 2 conventional dendritic cells and γδ T cells in cholangitis
Source: Nat Commun. 2026 Apr 10;17:3455. doi: 10.1038/s41467-026-71537-2 (PMC13076812; doi:10.1038/s41467-026-71537-2)
Supplement: Supplementary file 6 — Source data [file 41467_2026_71537_MOESM6_ESM.zip › source_data/supplemental/Fig. S4.xlsx]

## Sheet: S4B
Treatment	percentage	Group	day
ctrl	53.925	cDC1	0
ctrl	51.0349	cDC1	0
ctrl	61.3569	cDC1	0
CDE D5/6	61.1676	cDC1	5
CDE D5/6	73.2773	cDC1	5
CDE D5/6	66.5348	cDC1	5
CDE D10	29.055	cDC1	10
CDE D10	45.4194	cDC1	10
CDE D10	45.2015	cDC1	10
CDE D10	46.2031	cDC1	10
ctrl	40.2534	cDC2	0
ctrl	43.369	cDC2	0
ctrl	33.8695	cDC2	0
CDE D5/6	33.8861	cDC2	5
CDE D5/6	24.3568	cDC2	5
CDE D5/6	30.4958	cDC2	5
CDE D10	68.7652	cDC2	10
CDE D10	52.9911	cDC2	10
CDE D10	50.4363	cDC2	10
CDE D10	48.2412	cDC2	10
