# Supplementary material for: An immunobiliary single-cell atlas resolves crosstalk between type 2 conventional dendritic cells and γδ T cells in cholangitis
Source: Nat Commun. 2026 Apr 10;17:3455. doi: 10.1038/s41467-026-71537-2 (PMC13076812; doi:10.1038/s41467-026-71537-2)
Supplement: Supplementary file 6 — Source data [file 41467_2026_71537_MOESM6_ESM.zip › source_data/supplemental/Fig. S9.xlsx]

## Sheet: Tabelle1
sample	group	measurement	parameter
S1	ctrl	1.40594	Col1a1
S2	ctrl	1.16037	Col1a1
S3	ctrl	0.534009	Col1a1
S4	ctrl	0.899679	Col1a1
S5	DDC_D5	2.03586	Col1a1
S6	DDC_D5	9.48318	Col1a1
S7	DDC_D5	15.903	Col1a1
S8	DDC_D5	8.85477	Col1a1
S9	DDC_D5	8.01311	Col1a1
S10	DDC_D5-DT	3.51668	Col1a1
S11	DDC_D5-DT	13.4455	Col1a1
S12	DDC_D5-DT	2.89083	Col1a1
S13	DDC_D5-DT	3.58153	Col1a1
S14	DDC_D5-DT	12.2246	Col1a1
S15	DDC_D5-DT	6.40996	Col1a1
S16	DDC_D10	61.6791	Col1a1
S17	DDC_D10	44.9444	Col1a1
S18	DDC_D10	26.7551	Col1a1
S19	DDC_D10	19.9229	Col1a1
S20	DDC_D10-DT	9.66705	Col1a1
S21	DDC_D10-DT	17.9337	Col1a1
S22	DDC_D10-DT	36.613	Col1a1
S23	DDC_D10-DT	33.8197	Col1a1
S24	DDC_D10-DT	36.5781	Col1a1
S1	ctrl	0.840262	Pdgfrb
S2	ctrl	1.11157	Pdgfrb
S3	ctrl	0.905733	Pdgfrb
S4	ctrl	1.14243	Pdgfrb
S5	DDC_D5	1.57476	Pdgfrb
S6	DDC_D5	1.89185	Pdgfrb
S7	DDC_D5	2.11818	Pdgfrb
S8	DDC_D5	1.92347	Pdgfrb
S9	DDC_D5	1.94811	Pdgfrb
S10	DDC_D5-DT	0.95033	Pdgfrb
S11	DDC_D5-DT	1.35679	Pdgfrb
S12	DDC_D5-DT	0.768892	Pdgfrb
S13	DDC_D5-DT	0.553908	Pdgfrb
S14	DDC_D5-DT	1.89361	Pdgfrb
S15	DDC_D5-DT	0.807358	Pdgfrb
S16	DDC_D10	6.51014	Pdgfrb
S17	DDC_D10	6.91337	Pdgfrb
S18	DDC_D10	3.85156	Pdgfrb
S19	DDC_D10	3.49304	Pdgfrb
S20	DDC_D10-DT	2.34425	Pdgfrb
S21	DDC_D10-DT	2.99679	Pdgfrb
S22	DDC_D10-DT	1.84755	Pdgfrb
S23	DDC_D10-DT	4.62207	Pdgfrb
S24	DDC_D10-DT	5.66962	Pdgfrb
S1	ctrl	0.829811	Des
S2	ctrl	1.16532	Des
S3	ctrl	0.784482	Des
S4	ctrl	1.22039	Des
S5	DDC_D5	1.57252	Des
S6	DDC_D5	1.70406	Des
S7	DDC_D5	2.15951	Des
S8	DDC_D5	1.4281	Des
S9	DDC_D5	3.61182	Des
S10	DDC_D5-DT	0.689406	Des
S11	DDC_D5-DT	1.00929	Des
S12	DDC_D5-DT	0.408987	Des
S13	DDC_D5-DT	0.442371	Des
S14	DDC_D5-DT	1.28406	Des
S15	DDC_D5-DT	0.591599	Des
S16	DDC_D10	3.15954	Des
S17	DDC_D10	2.79838	Des
S18	DDC_D10	2.12697	Des
S19	DDC_D10	1.90162	Des
S20	DDC_D10-DT	0.963761	Des
S21	DDC_D10-DT	1.65452	Des
S22	DDC_D10-DT	2.79503	Des
S23	DDC_D10-DT	1.9918	Des
S24	DDC_D10-DT	1.79755	Des
S1	ctrl	1.54169	Acta2
S2	ctrl	0.854591	Acta2
S3	ctrl	0.60587	Acta2
S4	ctrl	0.997851	Acta2
S5	DDC_D5	0.642607	Acta2
S6	DDC_D5	5.08644	Acta2
S7	DDC_D5	7.28455	Acta2
S8	DDC_D5	2.91417	Acta2
S9	DDC_D5	7.33752	Acta2
S10	DDC_D5-DT	1.91484	Acta2
S11	DDC_D5-DT	4.99662	Acta2
S12	DDC_D5-DT	0.656385	Acta2
S13	DDC_D5-DT	0.70361	Acta2
S14	DDC_D5-DT	8.12523	Acta2
S15	DDC_D5-DT	1.37557	Acta2
S16	DDC_D10	12.9603	Acta2
S17	DDC_D10	11.4218	Acta2
S18	DDC_D10	5.51102	Acta2
S19	DDC_D10	9.09925	Acta2
S20	DDC_D10-DT	1.83652	Acta2
S21	DDC_D10-DT	8.20733	Acta2
S22	DDC_D10-DT	15.613	Acta2
S23	DDC_D10-DT	6.95608	Acta2
S24	DDC_D10-DT	5.24515	Acta2
S1	ctrl	1.24443	Mgl2
S2	ctrl	0.81826	Mgl2
S3	ctrl	0.960158	Mgl2
S4	ctrl	0.977153	Mgl2
S5	DDC_D5	2.44199	Mgl2
S6	DDC_D5	4.91094	Mgl2
S7	DDC_D5	5.91108	Mgl2
S8	DDC_D5	2.7975	Mgl2
S9	DDC_D5	9.41334	Mgl2
S10	DDC_D5-DT	1.40481	Mgl2
S11	DDC_D5-DT	1.38569	Mgl2
S12	DDC_D5-DT	1.01156	Mgl2
S13	DDC_D5-DT	0.73357	Mgl2
S14	DDC_D5-DT	3.21199	Mgl2
S15	DDC_D5-DT	1.59994	Mgl2
S16	DDC_D10	14.0988	Mgl2
S17	DDC_D10	9.76491	Mgl2
S18	DDC_D10	7.53189	Mgl2
S19	DDC_D10	4.79829	Mgl2
S20	DDC_D10-DT	3.29593	Mgl2
S21	DDC_D10-DT	4.59348	Mgl2
S22	DDC_D10-DT	3.9077	Mgl2
S23	DDC_D10-DT	7.86162	Mgl2
S24	DDC_D10-DT	8.43648	Mgl2
S1	ctrl	0.671713	Cd3e
S2	ctrl	1.55818	Cd3e
S3	ctrl	0.881412	Cd3e
S4	ctrl	0.888699	Cd3e
S5	DDC_D5	2.36313	Cd3e
S6	DDC_D5	1.46455	Cd3e
S7	DDC_D5	2.62689	Cd3e
S8	DDC_D5	1.31761	Cd3e
S9	DDC_D5	2.98925	Cd3e
S10	DDC_D5-DT	1.19437	Cd3e
S11	DDC_D5-DT	1.72765	Cd3e
S12	DDC_D5-DT	1.52763	Cd3e
S13	DDC_D5-DT	1.33962	Cd3e
S14	DDC_D5-DT	2.46982	Cd3e
S15	DDC_D5-DT	1.60325	Cd3e
S16	DDC_D10	1.96306	Cd3e
S17	DDC_D10	6.57912	Cd3e
S18	DDC_D10	4.92248	Cd3e
S19	DDC_D10	0.870714	Cd3e
S20	DDC_D10-DT	3.18028	Cd3e
S21	DDC_D10-DT	1.69234	Cd3e
S22	DDC_D10-DT	0.440773	Cd3e
S23	DDC_D10-DT	2.65242	Cd3e
S24	DDC_D10-DT	1.40141	Cd3e
S1	ctrl	0.627571	Trdc
S2	ctrl	2.72429	Trdc
S3	ctrl	0.354644	Trdc
S4	ctrl	0.293494	Trdc
S5	DDC_D5	4.61199	Trdc
S6	DDC_D5	14.779	Trdc
S7	DDC_D5	26.4529	Trdc
S8	DDC_D5	6.35142	Trdc
S9	DDC_D5	17.4688	Trdc
S10	DDC_D5-DT	4.44046	Trdc
S11	DDC_D5-DT	2.07212	Trdc
S12	DDC_D5-DT	2.1867	Trdc
S13	DDC_D5-DT	2.01084	Trdc
S14	DDC_D5-DT	4.79362	Trdc
S15	DDC_D5-DT	3.79598	Trdc
S16	DDC_D10	42.8469	Trdc
S17	DDC_D10	21.5096	Trdc
S18	DDC_D10	10.1037	Trdc
S19	DDC_D10	14.8675	Trdc
S20	DDC_D10-DT	4.3248	Trdc
S21	DDC_D10-DT	9.25308	Trdc
S22	DDC_D10-DT	15.6658	Trdc
S23	DDC_D10-DT	0.390238	Trdc
S24	DDC_D10-DT	0.0682579	Trdc
