# Supplementary material for: An immunobiliary single-cell atlas resolves crosstalk between type 2 conventional dendritic cells and γδ T cells in cholangitis
Source: Nat Commun. 2026 Apr 10;17:3455. doi: 10.1038/s41467-026-71537-2 (PMC13076812; doi:10.1038/s41467-026-71537-2)
Supplement: Supplementary file 6 — Source data [file 41467_2026_71537_MOESM6_ESM.zip › source_data/supplemental/Fig. S7.xlsx]

## Sheet: S7B DDC
sample	Il17a_percent	group	group2	group3
ctrl1	0.85	ctrl	a	abT
ctrl2	1.23	ctrl	a	abT
ctrl3	5.09	ctrl	a	abT
ctrl4	0.13	ctrl	a	abT
ctrl5	0.096	ctrl	a	abT
ctrl6	4.76	ctrl	a	abT
ctrl7	5.04	ctrl	a	abT
ctrl8	2.11	ctrl	a	abT
ctrl9	3.71	ctrl	a	abT
DDC_D5_1	5.31	DDC d 5	b	abT
DDC_D5_2	3.39	DDC d 5	b	abT
DDC_D5_3	2.12	DDC d 5	b	abT
DDC_D5_4	2.09	DDC d 5	b	abT
DDC_D5_5	5.48	DDC d 5	b	abT
DDC_D10_1	3.29	DDC d 10	c	abT
DDC_D10_2	2.95	DDC d 10	c	abT
DDC_D10_3	3.94	DDC d 10	c	abT
DDC_D10_4	4.96	DDC d 10	c	abT
ctrl1	12.1	ctrl	a	gdT
ctrl2	3.68	ctrl	a	gdT
ctrl3	18.6	ctrl	a	gdT
ctrl4	0.7	ctrl	a	gdT
ctrl5	0	ctrl	a	gdT
ctrl6	37.5	ctrl	a	gdT
ctrl7	13.8	ctrl	a	gdT
ctrl8	2.86	ctrl	a	gdT
ctrl9	20.1	ctrl	a	gdT
DDC_D5_1	35	DDC d 5	b	gdT
DDC_D5_2	21	DDC d 5	b	gdT
DDC_D5_3	40.7	DDC d 5	b	gdT
DDC_D5_4	47.7	DDC d 5	b	gdT
DDC_D5_5	33	DDC d 5	b	gdT
DDC_D10_1	33.2	DDC d 10	c	gdT
DDC_D10_2	31.4	DDC d 10	c	gdT
DDC_D10_3	34.1	DDC d 10	c	gdT
DDC_D10_4	32.6	DDC d 10	c	gdT

## Sheet: S7B CDE
sample	T17_percent	group	group2
ctrl1	19	2	gdT
ctrl2	18.9	2	gdT
ctrl3	20.7	2	gdT
ctrl4	19.1	2	gdT
ctrl5	25	2	gdT
ctrl6	25.5	2	gdT
ctrl7	23.1	2	gdT
ctrl8	22.8	2	gdT
CDE_D5_1	12.8	4	gdT
CDE_D5_2	9.38	4	gdT
CDE_D5_3	10.9	4	gdT
CDE_D5_4	9.17	4	gdT
CDE_D5_5	18.5	4	gdT
CDE_D5_6	11.3	4	gdT
CDE_D10_1	34.4	6	gdT
CDE_D10_2	15.8	6	gdT
CDE_D10_3	42.1	6	gdT
CDE_D10_4	49.8	6	gdT
CDE_D10_5	44.3	6	gdT
ctrl1	0.61	1	abT
ctrl2	0.77	1	abT
ctrl3	0.78	1	abT
ctrl4	1.5	1	abT
ctrl5	0.77	1	abT
ctrl6	1.32	1	abT
ctrl7	0.68	1	abT
ctrl8	0.98	1	abT
CDE_D5_1	1.75	3	abT
CDE_D5_2	1.97	3	abT
CDE_D5_3	1.99	3	abT
CDE_D5_4	0.9	3	abT
CDE_D5_5	0.76	3	abT
CDE_D5_6	0.69	3	abT
CDE_D10_1	1.2	5	abT
CDE_D10_2	0.58	5	abT
CDE_D10_3	2.53	5	abT
CDE_D10_4	3.43	5	abT
CDE_D10_5	3.09	5	abT

## Sheet: S7C
sample	percent_Il17a_pos	group	genetics
ctrl_DDC_D5_1	5.31	0	ctrl
ctrl_DDC_D5_2	3.39	0	ctrl
ctrl_DDC_D5_3	2.12	0	ctrl
ctrl_DDC_D5_4	2.09	0	ctrl
ctrl_DDC_D5_5	5.48	0	ctrl
ctrl_DDC_D5_6	2.52	0	ctrl
Tcrd_KO_D5_1	9.05	1	Tcrd_KO
Tcrd_KO_D5_2	10.5	1	Tcrd_KO
Tcrd_KO_D5_3	10.9	1	Tcrd_KO
Tcrd_KO_D5_4	10	1	Tcrd_KO
Tcrd_KO_D5_5	3.35	1	Tcrd_KO
Tcrd_KO_D5_6	3.41	1	Tcrd_KO
Tcrd_KO_D5_7	2.87	1	Tcrd_KO
Tcrd_KO_D5_8	3.68	1	Tcrd_KO
Tcrd_KO_D5_8	7.05	1	Tcrd_KO

## Sheet: S7D
sample	gdT17%	group
ctrl_1	1.83	1
ctrl_2	2.83	1
ctrl_3	2.47	1
ctrl_4	1.32	1
ctrl_5	1.75	1
bile_1	0.79	2
bile_2	1.58	2
bile_3	1.55	2
bile_4	2.02	2
bile_5	1.72	2

## Sheet: S7E
sample	gdT17 [%]
cond ctrl_1	2.56
cond ctrl_2	5.55
cond ctrl_3	0.64
cond ctrl_4	2.79
cond DDC D5_1	5.02
cond DDC D5_2	7.34
cond DDC D5_3	2.86
cond DDC D5_4	6.62

## Sheet: S7F
sample	gdT17 [%]	group
ctrl_1	2.25	1
ctrl_2	7.9	1
ctrl_3	4.98	1
ctrl_4	6.49	1
Il18_1	5.6	2
Il18_2	8.31	2
Il18_3	5.89	2
Il18_4	6.8	2
Lgals9_1	4.18	3
Lgals9_2	7.95	3
Lgals9_3	3.13	3
Lgals9_4	8.36	3
Cxcl16_1	8.21	4
Cxcl16_2	9.94	4
Cxcl16_3	4.25	4
Cxcl16_4	7	4

## Sheet: S7G
Sample	Col1a1	Acta2	Des	group
DDC_D16_ctrl_1	0.507016	0.56986	0.890322	1		expression levels of average ctrl are normalized to 1
DDC_D16_ctrl_2	1.04136	1.12553	1.17378	1
DDC_D16_ctrl_3	0.95888	0.888387	1.07228	1
DDC_D16_ctrl_4	1.49275	1.41623	0.863615	1
DDC_D16_ko_1	0.520832	0.421473	0.483786	2
DDC_D16_ko_2	0.609345	0.71953	0.498867	2
DDC_D16_ko_3	0.620515	0.631523	0.66705	2
DDC_D16_ko_4	0.376801	0.569275	0.629832	2
