# Supplementary material for: An immunobiliary single-cell atlas resolves crosstalk between type 2 conventional dendritic cells and γδ T cells in cholangitis
Source: Nat Commun. 2026 Apr 10;17:3455. doi: 10.1038/s41467-026-71537-2 (PMC13076812; doi:10.1038/s41467-026-71537-2)
Supplement: Supplementary file 6 — Source data [file 41467_2026_71537_MOESM6_ESM.zip › source_data/main/Fig_2/Fig_2D.xlsx]

## Sheet: Tabelle1
Sample	expression_value	group	gene	group: 1 = ctrl
S1	0.787647	1	Cd80	group: 2 = Tnf treated
S2	1.00403	1	Cd80
S3	1.20832	1	Cd80
S4	2.06365	2	Cd80
S5	1.96987	2	Cd80
S6	2.38526	2	Cd80
S1	0.543525	1	Ccr7
S2	0.950102	1	Ccr7
S3	1.50637	1	Ccr7
S4	1.63683	2	Ccr7
S5	1.17808	2	Ccr7
S6	1.4378	2	Ccr7
S1	1.5379	1	Ccl17
S2	0.564932	1	Ccl17
S3	0.897169	1	Ccl17
S4	4.21361	2	Ccl17
S5	3.85881	2	Ccl17
S6	3.49555	2	Ccl17
S1	0.597655	1	Ccl22
S2	0.910649	1	Ccl22
S3	1.4917	1	Ccl22
S4	3.59089	2	Ccl22
S5	2.6852	2	Ccl22
S6	3.13106	2	Ccl22
