# Supplementary material for: An immunobiliary single-cell atlas resolves crosstalk between type 2 conventional dendritic cells and γδ T cells in cholangitis
Source: Nat Commun. 2026 Apr 10;17:3455. doi: 10.1038/s41467-026-71537-2 (PMC13076812; doi:10.1038/s41467-026-71537-2)
Supplement: Supplementary file 6 — Source data [file 41467_2026_71537_MOESM6_ESM.zip › source_data/main/Fig_3/Fig_3.xlsx]

## Sheet: F3B
Treatment	percentage	Group	day
ctrl	53.925	cDC1	0
ctrl	51.0349	cDC1	0
ctrl	61.3569	cDC1	0
ctrl	40.2534	cDC2	0
ctrl	43.369	cDC2	0
ctrl	33.8695	cDC2	0
DDC D5/6	21.3273	cDC1	5
DDC D5/6	22.3211	cDC1	5
DDC D5/6	18.8262	cDC1	5
DDC D5/6	72.7491	cDC2	5
DDC D5/6	68.4054	cDC2	5
DDC D5/6	73.7858	cDC2	5
DDC D10	26.2526	cDC1	10
DDC D10	26.493	cDC1	10
DDC D10	30.4218	cDC1	10
DDC D10	32.669	cDC1	10
DDC D10	69.619	cDC2	10
DDC D10	69.3	cDC2	10
DDC D10	65.6253	cDC2	10
DDC D10	63.1979	cDC2	10

## Sheet: F3E
Sample	pos_cell_per_area	sample_no
ctrl_1.1	6.69975	1
ctrl_1.2	4.1682	1
ctrl_1.3	7.91425	1
ctrl_1.4	3.9973	1
ctrl_1.5	8.34914	1
ctrl_1.6	1.49646	1
ctrl_1.7	7.37906	1
ctrl_1.8	5.36231	1
ctrl_2.1	13.9626	1
ctrl_2.2	22.3986	1
ctrl_2.3	26.7061	1
ctrl_2.4	10.8703	1
ctrl_2.5	19.8258	1
ctrl_2.6	46.2218	1
ctrl_2.7	18.4346	1
ctrl_3.1	6.68977	1
ctrl_3.2	6.17833	1
ctrl_3.3	3.95253	1
ctrl_3.4	8.77162	1
ctrl_4.1	11.2362	1
ctrl_4.2	41.9648	1
ctrl_4.3	19.3109	1
ctrl_4.4	12.4174	1
ctrl_4.5	64.9849	1
ctrl_4.6	18.5457	1
D10_1.1	188.207	2
D10_1.2	103.676	2
D10_1.3	182.731	2
D10_1.4	114.812	2
D10_1.5	71.7006	2
D10_2.1	67.3376	2
D10_2.2	102.645	2
D10_2.3	145.17	2
D10_2.4	147.158	2
D10_2.5	144.719	2
D10_2.6	188.034	2
D10_2.7	104.996	2
D10_2.8	69.5932	2
D10_3.1	185.765	2
D10_3.2	240.883	2
D10_3.3	110.144	2
D10_3.4	154.475	2
D10_3.5	35.5291	2
D10_3.6	156.928	2
D10_3.7	769.498	2
D19_1.1	226.281	3
D19_1.2	212.593	3
D19_1.3	129.138	3
D19_1.4	140.589	3
D19_1.5	212.48	3
D19_1.6	206.461	3
D19_1.7	206.118	3
D19_1.8	270.438	3
D19_1.9	161.918	3
D19_1.10	259.726	3
D19_1.11	457.183	3
D19_2.1	114.906	3
D19_2.2	48.2823	3
D19_2.3	127.879	3
D19_2.4	102.719	3
D19_2.5	81.3945	3
D19_2.6	84.5333	3
D19_3.1	162.573	3
D19_3.2	395.25	3
D19_3.3	308.675	3
D19_3.4	141.029	3

## Sheet: F3F
Treatment	percentage	Group	day
ctrl	34.6753	cDC2B	0
ctrl	34.1933	cDC2B	0
ctrl	34.4065	cDC2B	0
ctrl	65.3247	cDC2A	0
ctrl	65.8067	cDC2A	0
ctrl	65.5935	cDC2A	0
DDC D5/6	34.7936	cDC2B	5
DDC D5/6	27.7615	cDC2B	5
DDC D5/6	32.1069	cDC2B	5
DDC D5/6	65.2064	cDC2A	5
DDC D5/6	72.2385	cDC2A	5
DDC D5/6	67.8931	cDC2A	5
DDC D10	13.203	cDC2B	10
DDC D10	26.7459	cDC2B	10
DDC D10	21.1732	cDC2B	10
DDC D10	18.2005	cDC2B	10
DDC D10	86.797	cDC2A	10
DDC D10	73.2541	cDC2A	10
DDC D10	78.8268	cDC2A	10
DDC D10	81.7995	cDC2A	10
