# Supplementary material for: An immunobiliary single-cell atlas resolves crosstalk between type 2 conventional dendritic cells and γδ T cells in cholangitis
Source: Nat Commun. 2026 Apr 10;17:3455. doi: 10.1038/s41467-026-71537-2 (PMC13076812; doi:10.1038/s41467-026-71537-2)
Supplement: Supplementary file 6 — Source data [file 41467_2026_71537_MOESM6_ESM.zip › source_data/main/Fig_4/Fig_4.xls]

## Sheet: F4G
Il17a_positive_cells [%]	group	group2
18.9	1	gdT+ctrl
14.1	1	gdT+ctrl
9.52	1	gdT+ctrl
1.48	1	gdT+ctrl
4.94	1	gdT+ctrl
25.5	2	gdT+DDC
21.9	2	gdT+DDC
22.4	2	gdT+DDC
8.31	2	gdT+DDC
19.5	2	gdT+DDC
1.82	3	abT+ctrl
1.81	3	abT+ctrl
0.45	3	abT+ctrl
0.25	3	abT+ctrl
0.12	3	abT+DDC
3.52	4	abT+DDC
2.18	4	abT+DDC
1.52	4	abT+DDC
0.65	4	abT+DDC
1	4	abT+DDC

## Sheet: F4H
Il17a_pos_gdT [%]	group
0.65	neg_ctrl
3.64	neg_ctrl
0.039	neg_ctrl
0.72	neg_ctrl
2.25	Cd3e_only
7.9	Cd3e_only
4.98	Cd3e_only
6.49	Cd3e_only
9.63	Cd3e_Icos
12.8	Cd3e_Icos
24.4	Cd3e_Icos
8.45	Cd3e_Icos

## Sheet: F4I
Sample	measurement	parameter	group	mouse_line
RV1-10	5.32	T-BIL	1	Bl6
RV1-11	48.99	T-BIL	1	Bl6
RV1-12	16.73	T-BIL	1	Bl6
RV1-13	27.24	T-BIL	1	Bl6
RV1-14	28.02	T-BIL	1	Bl6
RV1-15	41.36	T-BIL	1	Bl6
RV1-1	19.71	T-BIL	2	TCRD_KO
RV1-2	50.24	T-BIL	2	TCRD_KO
RV1-3	41.08	T-BIL	2	TCRD_KO
RV1-4	23.44	T-BIL	2	TCRD_KO
RV1-5	2	T-BIL	3	TCRD_GDL
RV1-6	2	T-BIL	3	TCRD_GDL
RV1-7	6.35	T-BIL	3	TCRD_GDL
RV1-8	5.53	T-BIL	3	TCRD_GDL
RV1-9	4.54	T-BIL	3	TCRD_GDL
RV1-10	112	ALP	1	Bl6
RV1-11	188	ALP	1	Bl6
RV1-12	91	ALP	1	Bl6
RV1-13	142	ALP	1	Bl6
RV1-14	146	ALP	1	Bl6
RV1-15	89	ALP	1	Bl6
RV1-1	111	ALP	2	TCRD_KO
RV1-2	86	ALP	2	TCRD_KO
RV1-3	131	ALP	2	TCRD_KO
RV1-4	112	ALP	2	TCRD_KO
RV1-5	45	ALP	3	TCRD_GDL
RV1-6	46	ALP	3	TCRD_GDL
RV1-7	37	ALP	3	TCRD_GDL
RV1-8	50	ALP	3	TCRD_GDL
RV1-9	37	ALP	3	TCRD_GDL

## Sheet: F4J
	Pdgfrb	Des	Acta2	Col1a1	Trdc	group
RV1-1	0.819595	0.83045	0.455486	0.423714	0.00808939	2
RV1-2	0.485699	0.680421	0.439738	0.400773	0.00359367	2
RV1-3	1.02543	0.976871	0.797952	0.664379	0.00340766	2
RV1-4	0.346256	0.420019	0.399706	0.303979	0.00441647	2
RV1-5	0.474209	0.817215	0.148718	0.142854	0.131326	3
RV1-6	0.537582	0.729484	0.208186	0.15866	0.180075	3
RV1-7	0.856628	1.44312	0.973323	0.218366	0.0162174	3
RV1-8	0.602023	1.12987	0.0695694	0.0519619	0.0241493	3
RV1-9	0.914036	1.33009	0.0614901	0.0847053	0.0115163	3
RV1-10	0.953763	0.833628	0.396547	0.281458	0.488331	1
RV1-11	1.00696	0.952094	0.563647	0.655049	1.00696	1
RV1-12	1.23939	1.00097	0.589381	1.70527	0.998601	1
RV1-13	1.31845	1.44151	0.596174	1.05641	1.06714	1
RV1-14	1.17008	1.7191	0.766775	1.01729	0.969598	1
RV1-15	0.882523	1.03168	1.03168	0.633522	0.850328	1

## Sheet: F4K
Pdgfrb_pos_cells [%]	group	group: 1 = ctrl
0.0557838	2	group 2= ko
0.102313	2
0.143772	2
0.106263	2
0.135094	2
0.02362	2
0.0497785	2
0.046908	2
0.0520424	2
0.0671113	2
0.0711127	2
0.0769901	2
0.0949181	2
0.13028	2
0.0401975	2
0.0314581	2
0.0519977	2
0.0544956	2
0.168754	1
0.072202	1
0.0896384	1
0.157154	1
0.104686	1
0.107049	1
0.106884	1
0.0605029	1
0.158454	1
0.152611	1
0.0944497	1
0.0766346	1
0.0640734	1
0.066971	1
0.105502	1

## Sheet: F4L
group	normalized_area [%]
ko	81.6352
ko	53.7354
ko	101.035
ko	63.6698
ko	84.4399
ko	99.9763
ko	99.2847
ko	120.814
ko	89.054
ko	89.8892
ko	102.579
ko	88.5299
ko	80.7552
ko	64.2488
ko	99.0058
ko	78.3764
ctrl	111.923
ctrl	98.2979
ctrl	101.753
ctrl	85.3235
ctrl	85.3731
ctrl	109.364
ctrl	116.796
ctrl	96.5095
ctrl	126.168
ctrl	86.1667
ctrl	86.8951
ctrl	98.8759
ctrl	107.996
ctrl	97.4116
ctrl	94.936
ctrl	96.21
