# Supplementary material for: An immunobiliary single-cell atlas resolves crosstalk between type 2 conventional dendritic cells and γδ T cells in cholangitis
Source: Nat Commun. 2026 Apr 10;17:3455. doi: 10.1038/s41467-026-71537-2 (PMC13076812; doi:10.1038/s41467-026-71537-2)
Supplement: Supplementary file 6 — Source data [file 41467_2026_71537_MOESM6_ESM.zip › source_data/main/Fig_6/Fig. 6.xlsx]

## Sheet: F6D
sample	Il17a_percent	cell	condition
non_depleted_DDC_D5_1	25.3	gdT	ctrl
non_depleted_DDC_D5_2	45.8	gdT	ctrl
non_depleted_DDC_D5_3	44.6	gdT	ctrl
non_depleted_DDC_D5_4	30.2	gdT	ctrl
non_depleted_DDC_D5_5	61.3	gdT	ctrl
non_depleted_DDC_D5_6	72.7	gdT	ctrl
non_depleted_DDC_D5_1	7.65	abT	ctrl
non_depleted_DDC_D5_2	3.11	abT	ctrl
non_depleted_DDC_D5_3	0.83	abT	ctrl
non_depleted_DDC_D5_4	1.42	abT	ctrl
non_depleted_DDC_D5_5	10.1	abT	ctrl
non_depleted_DDC_D5_6	6.73	abT	ctrl
depleted_DDC_D5_1	10	gdT	DTR
depleted_DDC_D5_2	26.1	gdT	DTR
depleted_DDC_D5_3	5.54	gdT	DTR
depleted_DDC_D5_4	16.6	gdT	DTR
depleted_DDC_D5_5	14.4	gdT	DTR
depleted_DDC_D5_6	36.7	gdT	DTR
depleted_DDC_D5_1	1.59	abT	DTR
depleted_DDC_D5_2	2.02	abT	DTR
depleted_DDC_D5_3	0.28	abT	DTR
depleted_DDC_D5_4	0.8	abT	DTR
depleted_DDC_D5_5	1.28	abT	DTR
depleted_DDC_D5_6	1.99	abT	DTR
