# Supplementary material for: An immunobiliary single-cell atlas resolves crosstalk between type 2 conventional dendritic cells and γδ T cells in cholangitis
Source: Nat Commun. 2026 Apr 10;17:3455. doi: 10.1038/s41467-026-71537-2 (PMC13076812; doi:10.1038/s41467-026-71537-2)
Supplement: Supplementary file 6 — Source data [file 41467_2026_71537_MOESM6_ESM.zip › source_data/main/Fig_7/Fig_7.xlsx]

## Sheet: F7K
Samples	CD62L+	CD44+	CD62L+ CD44+
Ctrl1	15.4613	31.9202	52.6185
Ctrl2	22.9117	18.2578	58.8305
Ctrl3	19.9208	16.095	63.9842
Ctrl4	13.9362	29.1098	56.954
Ctrl5	16.8691	17.6788	65.4521
Ctrl6	17.8082	35.7306	46.4612
Ctrl7	26.0073	30.8913	43.1013
Ctrl8	16.1252	43.562	40.3129
DDC1	11.3894	37.804	50.8066
DDC2	8.70464	62.9306	28.3647
DDC3	6.96698	56.2395	36.7935
DDC4	5.68562	64.7492	29.5652
DDC5	6.30701	63.7217	29.9713
DDC6	24.4536	49.3169	26.2295
DDC7	17.0861	55.6291	27.2848
